# Supplementary material for: 1-[4-(Difluoro­meth­oxy)phen­yl]-N-(3,4-dimeth­oxy­phen­yl)-1H-1,2,4-triazole-3-carboxamide
Source: Acta Crystallogr Sect E Struct Rep Online. 2010 Aug 11;66(Pt 9):o2267–8. doi: 10.1107/S1600536810029661 (PMC3007844; doi:10.1107/S1600536810029661)
Supplement: Supplementary file 1 [file e-66-o2267-sup1.cif]

##############################################################################
###                                                                        ###
###        Electronic paper (Acta Crystallographica Section E)             ###
###                                                                        ###
##############################################################################
#                                                                            #
# This CIF contains the data in a paper accepted for publication in Acta     #
# Crystallographica Section E. It conforms to the requirements of Notes      #
# for Authors for Section E, and has been peer reviewed under the auspices   #
# of the IUCr Commission on Journals.                                        #
#                                                                            #
# Full details of the Crystallographic Information File format               #
# are given in the paper "The Crystallographic Information File (CIF):       #
# a New Standard Archive File for Crystallography" by S. R. Hall, F. H.      #
# Allen and I. D. Brown [Acta Cryst. (1991), A47, 655-685].                  #
#                                                                            #
# The current version of the core CIF dictionary is obtainable from          #
# ftp://ftp.iucr.org/pub/cif_core.dic. The current version number is 2.4.    #
#                                                                            #
# Software is freely available for graphical display of the structure(s) in  #
# this CIF.  For information consult the CIF home page http://www.iucr.org/  #
# cif/home.html                                                              #
#                                                                            #
# This file may be used for bona fide research purposes within the           #
# scientific community so long as proper attribution is given to the journal # 
# article from which it was obtained.                                        #
#                                                                            #
##############################################################################
                                             
data_global
_audit_creation_method     'form.cif (version 2.0)'
_journal_date_recd_electronic     2010-05-17
_journal_date_accepted     2010-07-26
_journal_name_full     'Acta Crystallographica, Section E'
_journal_year     2010
_journal_volume     66
_journal_issue      9
_journal_page_first     o2267
_journal_page_last     o2268
_journal_paper_category     QO
_journal_coeditor_code     ZL2279
_publ_contact_author_name     'Bing-Chun Zhu'
_publ_contact_author_address
;
Zhejiang  University of  Technology
Hangzhou 310014
People's Republic of China
Zhejiang Research Institute of Chemical Industry
Hangzhou 310023
People's Republic of China
;
_publ_contact_author_email     'yuguangw@zjut.edu.cn'
_publ_contact_author_fax     '086 571 88320781'
_publ_contact_author_phone     '086 571 88320781'
_publ_section_title
;\
1-[4-(Difluoromethoxy)phenyl]-<i>N</i>-(3,4-dimethoxyphenyl)-1<i>H</i>-1,2,4-\
triazole-3-carboxamide
;
loop_
    _publ_author_name
    _publ_author_footnote
    _publ_author_address
    'Yu-Guang Wang' .
;
College of Biological and Environmental Engineering
Zhejiang  University of  Technology
Hangzhou 310014
People's Republic of China
;
    'Guo-Bo Huang' .
;
School of Pharmaceutical and Chemical Engineering
Taizhou University
Taizhou 317000
People's Republic of China
;
    'Bing-Chun Zhu' .
;
Zhejiang  University of  Technology
Hangzhou 310014
People's Republic of China
Zhejiang Research Institute of Chemical Industry
Hangzhou 310023
People's Republic of China
;
data_I
_audit_creation_method     SHELXL-97
_chemical_name_systematic
;
1-[4-(Difluoromethoxy)phenyl]-<i>N</i>-(3,4-dimethoxyphenyl)-1<i>H</i>-
1,2,4-triazole-3-carboxamide
;
_chemical_name_common     ?
_chemical_formula_moiety     'C18 H16 F2 N4 O4'
_chemical_formula_sum     'C18 H16 F2 N4 O4'
_chemical_formula_iupac     'C18 H16 F2 N4 O4'
_chemical_formula_weight     390.35
_chemical_melting_point     ?
_symmetry_cell_setting     triclinic
_symmetry_space_group_name_H-M     'P -1'
loop_
    _symmetry_equiv_pos_as_xyz
    'x, y, z'
    '-x, -y, -z'
_cell_length_a     9.4015(19)
_cell_length_b     12.138(2)
_cell_length_c     16.270(3)
_cell_angle_alpha     77.345(2)
_cell_angle_beta     88.040(2)
_cell_angle_gamma     87.376(2)
_cell_volume     1809.1(6)
_cell_formula_units_Z     4
_cell_measurement_reflns_used     3656
_cell_measurement_theta_min     2.36
_cell_measurement_theta_max     22.57
_cell_measurement_temperature     294(2)
_exptl_crystal_description     block
_exptl_crystal_colour     colorless
_exptl_crystal_size_max     0.45
_exptl_crystal_size_mid     0.39
_exptl_crystal_size_min     0.31
_exptl_crystal_density_diffrn     1.433
_exptl_crystal_density_meas     ?
_exptl_crystal_density_method     'not measured'
_exptl_crystal_F_000     808
_exptl_absorpt_coefficient_mu     0.117
_exptl_absorpt_correction_type     multi-scan
_exptl_absorpt_process_details     '(SADABS; Sheldrick, 1996)'
_exptl_absorpt_correction_T_min     0.9493
_exptl_absorpt_correction_T_max     0.9647
_exptl_special_details
;
;
_diffrn_ambient_temperature     294(2)
_diffrn_radiation_type     MoK\a
_diffrn_radiation_wavelength     0.71073
_diffrn_radiation_source     'fine-focus sealed tube'
_diffrn_radiation_monochromator     graphite
_diffrn_measurement_device_type     'Bruker APEXII CCD area-detector'
_diffrn_measurement_method     'phi and omega scan'
_diffrn_detector_area_resol_mean     ?
_diffrn_reflns_number     13864
_diffrn_reflns_av_R_equivalents     0.0204
_diffrn_reflns_av_sigmaI/netI     0.0311
_diffrn_reflns_theta_min     2.36
_diffrn_reflns_theta_max     25.50
_diffrn_reflns_theta_full     25.50
_diffrn_measured_fraction_theta_max     0.992
_diffrn_measured_fraction_theta_full     0.992
_diffrn_reflns_limit_h_min     -11
_diffrn_reflns_limit_h_max     11
_diffrn_reflns_limit_k_min     -14
_diffrn_reflns_limit_k_max     14
_diffrn_reflns_limit_l_min     -19
_diffrn_reflns_limit_l_max     19
_diffrn_standards_number     ?
_diffrn_standards_interval_count     ?
_diffrn_standards_interval_time     ?
_diffrn_standards_decay_%     ?
_refine_special_details
;
 Refinement of F^2^ against ALL reflections.  The weighted R-factor wR and
 goodness of fit S are based on F^2^, conventional R-factors R are based
 on F, with F set to zero for negative F^2^. The threshold expression of
 F^2^ > 2sigma(F^2^) is used only for calculating R-factors(gt) etc. and is
 not relevant to the choice of reflections for refinement.  R-factors based
 on F^2^ are statistically about twice as large as those based on F, and R-
 factors based on ALL data will be even larger.
;
_reflns_number_total     6692
_reflns_number_gt     4477
_reflns_threshold_expression     I>2sigma(I)
_refine_ls_structure_factor_coef     Fsqd
_refine_ls_matrix_type     full
_refine_ls_R_factor_all     0.0800
_refine_ls_R_factor_gt     0.0503
_refine_ls_wR_factor_gt     0.1260
_refine_ls_wR_factor_ref     0.1474
_refine_ls_goodness_of_fit_ref     1.020
_refine_ls_restrained_S_all     1.026
_refine_ls_number_reflns     6692
_refine_ls_number_parameters     509
_refine_ls_number_restraints     12
_refine_ls_hydrogen_treatment     constr
_refine_ls_weighting_scheme     calc
_refine_ls_weighting_details
         'calc w=1/[\s^2^(Fo^2^)+(0.0679P)^2^+0.5044P] where P=(Fo^2^+2Fc^2^)/3'
_atom_sites_solution_hydrogens     geom
_atom_sites_solution_primary     direct
_atom_sites_solution_secondary     difmap
_refine_ls_shift/su_max     0.001
_refine_ls_shift/su_mean     0.000
_refine_diff_density_max     0.483
_refine_diff_density_min     -0.335
_refine_ls_extinction_method     none
_refine_ls_extinction_coef     ?
loop_
    _atom_type_symbol
    _atom_type_description
    _atom_type_scat_dispersion_real
    _atom_type_scat_dispersion_imag
    _atom_type_scat_source
    'C' 'C' 0.0033 0.0016
                         'International Tables Vol C Tables 4.2.6.8 and 6.1.1.4'
    'H' 'H' 0.0000 0.0000
                         'International Tables Vol C Tables 4.2.6.8 and 6.1.1.4'
    'N' 'N' 0.0061 0.0033
                         'International Tables Vol C Tables 4.2.6.8 and 6.1.1.4'
    'O' 'O' 0.0106 0.0060
                         'International Tables Vol C Tables 4.2.6.8 and 6.1.1.4'
    'F' 'F' 0.0171 0.0103
                         'International Tables Vol C Tables 4.2.6.8 and 6.1.1.4'
_computing_data_collection     'APEX2 (Bruker, 2004)'
_computing_cell_refinement     'SAINT (Bruker, 2004)'
_computing_data_reduction     'SAINT (Bruker, 2004)'
_computing_structure_solution     'SHELXS97 (Sheldrick, 2008)'
_computing_structure_refinement     'SHELXL97 (Sheldrick, 2008)'
_computing_molecular_graphics     'SHELXTL (Sheldrick, 2008)'
_computing_publication_material     'SHELXL97 (Sheldrick, 2008)'
loop_
    _atom_site_type_symbol
    _atom_site_label
    _atom_site_fract_x
    _atom_site_fract_y
    _atom_site_fract_z
    _atom_site_U_iso_or_equiv
    _atom_site_adp_type
    _atom_site_calc_flag
    _atom_site_refinement_flags
    _atom_site_occupancy
    _atom_site_disorder_assembly
    _atom_site_disorder_group
    F F1 -0.2892(3) 0.4118(2) 1.37589(19) 0.1691(12) Uani d U 1 . .
    F F2 -0.2201(3) 0.26170(19) 1.45438(13) 0.1348(9) Uani d U 1 . .
    F F3 0.1983(3) -0.00133(18) 1.41169(13) 0.1326(9) Uani d . 1 . .
    F F4 0.1523(2) -0.09493(19) 1.32178(16) 0.1239(7) Uani d . 1 . .
    O O1 0.7795(2) 0.64315(15) 0.59135(11) 0.0854(6) Uani d . 1 . .
    O O2 0.9274(2) 0.45986(15) 0.59554(11) 0.0740(5) Uani d . 1 . .
    O O3 0.48397(19) 0.29964(14) 0.91556(11) 0.0664(5) Uani d . 1 . .
    O O4 -0.1729(2) 0.28577(17) 1.32169(14) 0.0956(7) Uani d . 1 . .
    O O5 1.4711(2) 0.25405(15) 0.60847(12) 0.0726(5) Uani d . 1 . .
    O O6 1.3643(2) 0.06175(15) 0.61500(12) 0.0774(5) Uani d . 1 . .
    O O7 0.98744(19) 0.24742(14) 0.91141(12) 0.0718(5) Uani d . 1 . .
    O O8 0.2832(2) 0.05283(16) 1.28611(12) 0.0853(6) Uani d . 1 . .
    N N1 0.5169(2) 0.48188(16) 0.84610(12) 0.0561(5) Uani d . 1 . .
    H H1A 0.4881 0.5502 0.8459 0.067 Uiso calc R 1 . .
    N N2 0.3146(2) 0.55824(16) 0.95026(12) 0.0539(5) Uani d . 1 . .
    N N3 0.2702(2) 0.37827(15) 1.01521(12) 0.0528(5) Uani d . 1 . .
    N N4 0.18439(19) 0.45224(15) 1.04774(11) 0.0494(5) Uani d . 1 . .
    N N5 1.0411(2) 0.10370(16) 0.84462(12) 0.0575(5) Uani d . 1 . .
    H H5A 1.0182 0.0360 0.8443 0.069 Uiso calc R 1 . .
    N N6 0.7726(2) 0.11814(15) 1.00419(12) 0.0549(5) Uani d . 1 . .
    N N7 0.8388(2) -0.02784(16) 0.94376(12) 0.0544(5) Uani d . 1 . .
    N N8 0.6917(2) 0.02766(15) 1.03503(12) 0.0501(5) Uani d . 1 . .
    C C1 0.6230(2) 0.46897(19) 0.78493(14) 0.0504(5) Uani d . 1 . .
    C C2 0.6469(3) 0.56221(19) 0.71933(15) 0.0570(6) Uani d . 1 . .
    H H2A 0.5932 0.6289 0.7175 0.068 Uiso calc R 1 . .
    C C3 0.7485(3) 0.5570(2) 0.65761(15) 0.0578(6) Uani d . 1 . .
    C C4 0.8284(3) 0.4564(2) 0.65991(15) 0.0559(6) Uani d . 1 . .
    C C5 0.8042(3) 0.3651(2) 0.72421(15) 0.0575(6) Uani d . 1 . .
    H H5B 0.8575 0.2982 0.7258 0.069 Uiso calc R 1 . .
    C C6 0.7021(3) 0.3699(2) 0.78718(15) 0.0554(6) Uani d . 1 . .
    H H6A 0.6872 0.3070 0.8304 0.067 Uiso calc R 1 . .
    C C7 0.7015(5) 0.7467(2) 0.5852(2) 0.1142(14) Uani d . 1 . .
    H H7A 0.7275 0.7977 0.5335 0.171 Uiso calc R 1 . .
    H H7B 0.7226 0.7791 0.6320 0.171 Uiso calc R 1 . .
    H H7C 0.6015 0.7337 0.5859 0.171 Uiso calc R 1 . .
    C C8 1.0015(3) 0.3576(2) 0.58939(17) 0.0751(8) Uani d . 1 . .
    H H8A 1.0621 0.3704 0.5398 0.113 Uiso calc R 1 . .
    H H8B 0.9343 0.3017 0.5859 0.113 Uiso calc R 1 . .
    H H8C 1.0583 0.3315 0.6383 0.113 Uiso calc R 1 . .
    C C9 0.4546(2) 0.4004(2) 0.90504(14) 0.0508(6) Uani d . 1 . .
    C C10 0.3447(2) 0.44616(18) 0.95750(14) 0.0478(5) Uani d . 1 . .
    C C11 0.2133(3) 0.55853(19) 1.00804(15) 0.0534(6) Uani d . 1 . .
    H H11A 0.1679 0.6232 1.0198 0.064 Uiso calc R 1 . .
    C C12 0.0877(2) 0.41099(19) 1.11610(14) 0.0513(6) Uani d . 1 . .
    C C13 0.0736(3) 0.2964(2) 1.1441(2) 0.0861(10) Uani d . 1 . .
    H H13A 0.1224 0.2458 1.1167 0.103 Uiso calc R 1 . .
    C C14 -0.0134(4) 0.2578(2) 1.2127(2) 0.0979(11) Uani d . 1 . .
    H H14A -0.0225 0.1805 1.2325 0.117 Uiso calc R 1 . .
    C C15 -0.0870(3) 0.3319(2) 1.25244(17) 0.0681(7) Uani d . 1 . .
    C C16 -0.0769(3) 0.4452(2) 1.22283(16) 0.0641(7) Uani d . 1 . .
    H H16A -0.1295 0.4957 1.2486 0.077 Uiso calc R 1 . .
    C C17 0.0116(3) 0.4850(2) 1.15448(15) 0.0574(6) Uani d . 1 . .
    H H17A 0.0194 0.5624 1.1344 0.069 Uiso calc R 1 . .
    C C18 -0.1793(4) 0.3348(3) 1.3868(2) 0.0925(10) Uani d U 1 . .
    H H18A -0.0892 0.3683 1.3946 0.111 Uiso calc R 1 . .
    C C19 1.1504(2) 0.14830(19) 0.78631(14) 0.0526(6) Uani d . 1 . .
    C C20 1.2112(3) 0.2503(2) 0.78470(16) 0.0573(6) Uani d . 1 . .
    H H20A 1.1817 0.2933 0.8234 0.069 Uiso calc R 1 . .
    C C21 1.3170(3) 0.2879(2) 0.72463(16) 0.0575(6) Uani d . 1 . .
    H H21A 1.3563 0.3573 0.7228 0.069 Uiso calc R 1 . .
    C C22 1.3648(3) 0.2252(2) 0.66795(15) 0.0557(6) Uani d . 1 . .
    C C23 1.3058(3) 0.1200(2) 0.67165(15) 0.0571(6) Uani d . 1 . .
    C C24 1.1994(3) 0.0835(2) 0.72955(15) 0.0583(6) Uani d . 1 . .
    H H24A 1.1593 0.0144 0.7310 0.070 Uiso calc R 1 . .
    C C25 1.4982(3) 0.3698(2) 0.58133(19) 0.0810(9) Uani d . 1 . .
    H H25A 1.5685 0.3797 0.5364 0.122 Uiso calc R 1 . .
    H H25B 1.5327 0.3976 0.6275 0.122 Uiso calc R 1 . .
    H H25C 1.4118 0.4108 0.5616 0.122 Uiso calc R 1 . .
    C C26 1.3106(4) -0.0464(3) 0.6163(2) 0.0979(11) Uani d . 1 . .
    H H26A 1.3612 -0.0794 0.5749 0.147 Uiso calc R 1 . .
    H H26B 1.2111 -0.0384 0.6039 0.147 Uiso calc R 1 . .
    H H26C 1.3232 -0.0944 0.6711 0.147 Uiso calc R 1 . .
    C C27 0.9680(3) 0.1532(2) 0.90072(15) 0.0545(6) Uani d . 1 . .
    C C28 0.8581(2) 0.08040(19) 0.95009(15) 0.0512(6) Uani d . 1 . .
    C C29 0.7337(2) -0.05840(19) 0.99824(14) 0.0523(6) Uani d . 1 . .
    H H29A 0.6940 -0.1291 1.0098 0.063 Uiso calc R 1 . .
    C C30 0.5838(2) 0.03304(18) 1.09822(14) 0.0491(5) Uani d . 1 . .
    C C31 0.5146(2) -0.06285(19) 1.13650(15) 0.0517(6) Uani d . 1 . .
    H H31A 0.5362 -0.1305 1.1200 0.062 Uiso calc R 1 . .
    C C32 0.4136(3) -0.05910(19) 1.19900(15) 0.0546(6) Uani d . 1 . .
    H H32A 0.3664 -0.1239 1.2248 0.066 Uiso calc R 1 . .
    C C33 0.3829(3) 0.0410(2) 1.22304(16) 0.0614(6) Uani d . 1 . .
    C C34 0.4491(3) 0.1375(2) 1.18296(18) 0.0736(8) Uani d . 1 . .
    H H34A 0.4254 0.2054 1.1985 0.088 Uiso calc R 1 . .
    C C35 0.5496(3) 0.1346(2) 1.12029(17) 0.0657(7) Uani d . 1 . .
    H H35A 0.5940 0.2001 1.0931 0.079 Uiso calc R 1 . .
    C C36 0.2545(4) -0.0386(3) 1.34734(19) 0.0779(8) Uani d . 1 . .
    H H36A 0.3400 -0.0868 1.3631 0.093 Uiso calc R 1 . .
loop_
    _atom_site_aniso_label
    _atom_site_aniso_U_11
    _atom_site_aniso_U_22
    _atom_site_aniso_U_33
    _atom_site_aniso_U_12
    _atom_site_aniso_U_13
    _atom_site_aniso_U_23
    F1 0.177(2) 0.127(2) 0.190(3) 0.0216(18) 0.092(2) -0.0273(18)
    F2 0.189(2) 0.1205(17) 0.0903(14) -0.0618(16) 0.0480(14) -0.0101(12)
    F3 0.206(2) 0.1030(15) 0.0909(14) -0.0314(15) 0.0642(15) -0.0315(12)
    F4 0.1062(15) 0.1181(17) 0.158(2) -0.0444(13) 0.0259(14) -0.0495(15)
    O1 0.1324(18) 0.0492(11) 0.0658(12) -0.0047(11) 0.0329(12) 0.0012(9)
    O2 0.0851(13) 0.0655(12) 0.0656(11) -0.0040(10) 0.0265(10) -0.0061(9)
    O3 0.0839(12) 0.0448(10) 0.0719(11) -0.0095(8) 0.0226(9) -0.0179(8)
    O4 0.1259(18) 0.0696(13) 0.0957(15) -0.0441(12) 0.0581(14) -0.0289(12)
    O5 0.0794(12) 0.0547(11) 0.0801(12) -0.0121(9) 0.0209(10) -0.0082(9)
    O6 0.1040(15) 0.0593(11) 0.0720(12) -0.0199(10) 0.0162(11) -0.0205(9)
    O7 0.0788(12) 0.0438(10) 0.0874(13) -0.0029(9) 0.0128(10) -0.0045(9)
    O8 0.1141(16) 0.0582(12) 0.0792(13) 0.0001(11) 0.0334(12) -0.0117(10)
    N1 0.0673(13) 0.0437(11) 0.0565(12) -0.0032(9) 0.0119(10) -0.0109(9)
    N2 0.0607(12) 0.0472(11) 0.0537(11) -0.0052(9) 0.0059(10) -0.0114(9)
    N3 0.0577(12) 0.0455(11) 0.0571(11) -0.0056(9) 0.0071(9) -0.0158(9)
    N4 0.0527(11) 0.0432(10) 0.0530(11) -0.0059(8) 0.0056(9) -0.0120(9)
    N5 0.0611(12) 0.0479(11) 0.0615(12) -0.0102(9) -0.0024(10) -0.0054(10)
    N6 0.0558(12) 0.0426(11) 0.0619(12) -0.0032(9) -0.0024(10) -0.0017(9)
    N7 0.0546(12) 0.0499(12) 0.0565(12) 0.0000(9) -0.0048(10) -0.0063(9)
    N8 0.0528(11) 0.0419(10) 0.0529(11) -0.0017(8) -0.0059(9) -0.0036(9)
    C1 0.0587(14) 0.0465(13) 0.0473(13) -0.0077(11) 0.0043(11) -0.0127(10)
    C2 0.0749(16) 0.0417(13) 0.0545(14) -0.0034(11) 0.0065(12) -0.0120(11)
    C3 0.0777(17) 0.0454(13) 0.0486(13) -0.0115(12) 0.0062(12) -0.0062(11)
    C4 0.0612(15) 0.0565(15) 0.0495(13) -0.0098(12) 0.0090(11) -0.0108(11)
    C5 0.0587(15) 0.0531(14) 0.0573(14) 0.0019(11) 0.0058(12) -0.0062(11)
    C6 0.0598(14) 0.0501(14) 0.0527(14) -0.0061(11) 0.0064(12) -0.0035(11)
    C7 0.202(4) 0.0477(18) 0.082(2) 0.010(2) 0.033(2) 0.0023(15)
    C8 0.0755(18) 0.082(2) 0.0618(16) 0.0098(15) 0.0139(14) -0.0073(14)
    C9 0.0580(14) 0.0476(14) 0.0489(13) -0.0098(11) 0.0023(11) -0.0144(11)
    C10 0.0529(13) 0.0451(13) 0.0475(12) -0.0090(10) 0.0012(11) -0.0132(10)
    C11 0.0581(14) 0.0435(13) 0.0580(14) -0.0027(11) 0.0024(12) -0.0106(11)
    C12 0.0519(13) 0.0463(13) 0.0562(14) -0.0097(10) 0.0058(11) -0.0121(11)
    C13 0.107(2) 0.0462(15) 0.103(2) -0.0101(15) 0.0483(19) -0.0191(15)
    C14 0.129(3) 0.0442(15) 0.117(3) -0.0235(16) 0.063(2) -0.0168(16)
    C15 0.0795(18) 0.0539(15) 0.0723(17) -0.0220(13) 0.0276(14) -0.0172(13)
    C16 0.0734(17) 0.0507(14) 0.0705(17) -0.0087(12) 0.0176(14) -0.0201(12)
    C17 0.0700(16) 0.0412(13) 0.0620(15) -0.0099(11) 0.0109(13) -0.0138(11)
    C18 0.109(3) 0.081(2) 0.086(2) -0.033(2) 0.036(2) -0.0145(19)
    C19 0.0524(13) 0.0496(13) 0.0518(13) -0.0051(11) -0.0062(11) -0.0009(11)
    C20 0.0594(15) 0.0479(14) 0.0638(15) -0.0041(11) -0.0013(12) -0.0100(11)
    C21 0.0600(15) 0.0428(13) 0.0689(16) -0.0071(11) -0.0024(13) -0.0095(12)
    C22 0.0545(14) 0.0479(14) 0.0593(15) -0.0053(11) -0.0011(12) 0.0003(11)
    C23 0.0689(16) 0.0504(14) 0.0516(14) -0.0052(12) -0.0023(12) -0.0096(11)
    C24 0.0660(16) 0.0491(14) 0.0590(15) -0.0141(12) -0.0054(12) -0.0066(11)
    C25 0.093(2) 0.0598(17) 0.087(2) -0.0234(15) 0.0228(17) -0.0089(15)
    C26 0.139(3) 0.070(2) 0.095(2) -0.029(2) 0.014(2) -0.0370(18)
    C27 0.0541(14) 0.0440(14) 0.0593(15) 0.0037(11) -0.0050(12) 0.0016(11)
    C28 0.0496(13) 0.0458(13) 0.0540(14) 0.0027(10) -0.0094(11) -0.0017(11)
    C29 0.0576(14) 0.0437(13) 0.0548(14) -0.0019(11) -0.0073(12) -0.0081(11)
    C30 0.0547(14) 0.0419(12) 0.0487(13) 0.0002(10) -0.0067(11) -0.0054(10)
    C31 0.0554(14) 0.0397(12) 0.0589(14) 0.0011(10) -0.0069(12) -0.0083(10)
    C32 0.0607(15) 0.0428(13) 0.0574(14) -0.0047(11) -0.0011(12) -0.0041(11)
    C33 0.0734(17) 0.0524(15) 0.0572(15) -0.0014(12) 0.0069(13) -0.0110(12)
    C34 0.102(2) 0.0450(14) 0.0749(18) -0.0055(14) 0.0198(16) -0.0183(13)
    C35 0.0866(19) 0.0410(13) 0.0681(16) -0.0094(12) 0.0084(15) -0.0091(12)
    C36 0.095(2) 0.0670(18) 0.0727(19) -0.0179(16) 0.0196(17) -0.0168(15)
_geom_special_details
;
 All esds (except the esd in the dihedral angle between two l.s. planes)
 are estimated using the full covariance matrix.  The cell esds are taken
 into account individually in the estimation of esds in distances, angles
 and torsion angles; correlations between esds in cell parameters are only
 used when they are defined by crystal symmetry.  An approximate (isotropic)
 treatment of cell esds is used for estimating esds involving l.s. planes.
;
loop_
    _geom_bond_atom_site_label_1
    _geom_bond_atom_site_label_2
    _geom_bond_site_symmetry_2
    _geom_bond_distance
    _geom_bond_publ_flag
    F1 C18 . 1.351(4) ?
    F2 C18 . 1.311(3) ?
    F3 C36 . 1.314(3) ?
    F4 C36 . 1.332(3) ?
    O1 C3 . 1.361(3) ?
    O1 C7 . 1.411(4) ?
    O2 C4 . 1.372(3) ?
    O2 C8 . 1.416(3) ?
    O3 C9 . 1.218(3) ?
    O4 C18 . 1.322(4) ?
    O4 C15 . 1.392(3) ?
    O5 C22 . 1.369(3) ?
    O5 C25 . 1.409(3) ?
    O6 C23 . 1.366(3) ?
    O6 C26 . 1.424(3) ?
    O7 C27 . 1.216(3) ?
    O8 C36 . 1.350(3) ?
    O8 C33 . 1.393(3) ?
    N1 C9 . 1.356(3) ?
    N1 C1 . 1.413(3) ?
    N1 H1A . 0.8600 ?
    N2 C11 . 1.316(3) ?
    N2 C10 . 1.357(3) ?
    N3 C10 . 1.311(3) ?
    N3 N4 . 1.360(2) ?
    N4 C11 . 1.346(3) ?
    N4 C12 . 1.429(3) ?
    N5 C27 . 1.351(3) ?
    N5 C19 . 1.417(3) ?
    N5 H5A . 0.8600 ?
    N6 C28 . 1.314(3) ?
    N6 N8 . 1.358(2) ?
    N7 C29 . 1.315(3) ?
    N7 C28 . 1.361(3) ?
    N8 C29 . 1.351(3) ?
    N8 C30 . 1.430(3) ?
    C1 C6 . 1.379(3) ?
    C1 C2 . 1.396(3) ?
    C2 C3 . 1.371(3) ?
    C2 H2A . 0.9300 ?
    C3 C4 . 1.399(3) ?
    C4 C5 . 1.368(3) ?
    C5 C6 . 1.389(3) ?
    C5 H5B . 0.9300 ?
    C6 H6A . 0.9300 ?
    C7 H7A . 0.9600 ?
    C7 H7B . 0.9600 ?
    C7 H7C . 0.9600 ?
    C8 H8A . 0.9600 ?
    C8 H8B . 0.9600 ?
    C8 H8C . 0.9600 ?
    C9 C10 . 1.483(3) ?
    C11 H11A . 0.9300 ?
    C12 C17 . 1.366(3) ?
    C12 C13 . 1.377(3) ?
    C13 C14 . 1.371(4) ?
    C13 H13A . 0.9300 ?
    C14 C15 . 1.368(4) ?
    C14 H14A . 0.9300 ?
    C15 C16 . 1.361(3) ?
    C16 C17 . 1.378(3) ?
    C16 H16A . 0.9300 ?
    C17 H17A . 0.9300 ?
    C18 H18A . 0.9800 ?
    C19 C20 . 1.382(3) ?
    C19 C24 . 1.393(3) ?
    C20 C21 . 1.390(3) ?
    C20 H20A . 0.9300 ?
    C21 C22 . 1.371(3) ?
    C21 H21A . 0.9300 ?
    C22 C23 . 1.403(3) ?
    C23 C24 . 1.370(3) ?
    C24 H24A . 0.9300 ?
    C25 H25A . 0.9600 ?
    C25 H25B . 0.9600 ?
    C25 H25C . 0.9600 ?
    C26 H26A . 0.9600 ?
    C26 H26B . 0.9600 ?
    C26 H26C . 0.9600 ?
    C27 C28 . 1.486(3) ?
    C29 H29A . 0.9300 ?
    C30 C31 . 1.375(3) ?
    C30 C35 . 1.379(3) ?
    C31 C32 . 1.374(3) ?
    C31 H31A . 0.9300 ?
    C32 C33 . 1.371(3) ?
    C32 H32A . 0.9300 ?
    C33 C34 . 1.374(4) ?
    C34 C35 . 1.372(4) ?
    C34 H34A . 0.9300 ?
    C35 H35A . 0.9300 ?
    C36 H36A . 0.9800 ?
loop_
    _geom_angle_atom_site_label_1
    _geom_angle_atom_site_label_2
    _geom_angle_atom_site_label_3
    _geom_angle_site_symmetry_1
    _geom_angle_site_symmetry_3
    _geom_angle
    _geom_angle_publ_flag
    C3 O1 C7 . . 117.8(2) ?
    C4 O2 C8 . . 117.75(19) ?
    C18 O4 C15 . . 118.3(2) ?
    C22 O5 C25 . . 117.4(2) ?
    C23 O6 C26 . . 117.3(2) ?
    C36 O8 C33 . . 118.7(2) ?
    C9 N1 C1 . . 128.4(2) ?
    C9 N1 H1A . . 115.8 ?
    C1 N1 H1A . . 115.8 ?
    C11 N2 C10 . . 102.26(19) ?
    C10 N3 N4 . . 102.11(18) ?
    C11 N4 N3 . . 109.35(18) ?
    C11 N4 C12 . . 130.75(19) ?
    N3 N4 C12 . . 119.84(18) ?
    C27 N5 C19 . . 128.7(2) ?
    C27 N5 H5A . . 115.6 ?
    C19 N5 H5A . . 115.6 ?
    C28 N6 N8 . . 102.17(18) ?
    C29 N7 C28 . . 102.6(2) ?
    C29 N8 N6 . . 109.58(19) ?
    C29 N8 C30 . . 130.09(19) ?
    N6 N8 C30 . . 120.31(18) ?
    C6 C1 C2 . . 119.3(2) ?
    C6 C1 N1 . . 123.3(2) ?
    C2 C1 N1 . . 117.3(2) ?
    C3 C2 C1 . . 121.1(2) ?
    C3 C2 H2A . . 119.5 ?
    C1 C2 H2A . . 119.5 ?
    O1 C3 C2 . . 125.3(2) ?
    O1 C3 C4 . . 115.1(2) ?
    C2 C3 C4 . . 119.5(2) ?
    C5 C4 O2 . . 125.7(2) ?
    C5 C4 C3 . . 119.2(2) ?
    O2 C4 C3 . . 115.1(2) ?
    C4 C5 C6 . . 121.6(2) ?
    C4 C5 H5B . . 119.2 ?
    C6 C5 H5B . . 119.2 ?
    C1 C6 C5 . . 119.3(2) ?
    C1 C6 H6A . . 120.4 ?
    C5 C6 H6A . . 120.4 ?
    O1 C7 H7A . . 109.5 ?
    O1 C7 H7B . . 109.5 ?
    H7A C7 H7B . . 109.5 ?
    O1 C7 H7C . . 109.5 ?
    H7A C7 H7C . . 109.5 ?
    H7B C7 H7C . . 109.5 ?
    O2 C8 H8A . . 109.5 ?
    O2 C8 H8B . . 109.5 ?
    H8A C8 H8B . . 109.5 ?
    O2 C8 H8C . . 109.5 ?
    H8A C8 H8C . . 109.5 ?
    H8B C8 H8C . . 109.5 ?
    O3 C9 N1 . . 124.9(2) ?
    O3 C9 C10 . . 122.1(2) ?
    N1 C9 C10 . . 113.0(2) ?
    N3 C10 N2 . . 115.7(2) ?
    N3 C10 C9 . . 120.8(2) ?
    N2 C10 C9 . . 123.5(2) ?
    N2 C11 N4 . . 110.6(2) ?
    N2 C11 H11A . . 124.7 ?
    N4 C11 H11A . . 124.7 ?
    C17 C12 C13 . . 120.2(2) ?
    C17 C12 N4 . . 120.1(2) ?
    C13 C12 N4 . . 119.7(2) ?
    C14 C13 C12 . . 119.1(3) ?
    C14 C13 H13A . . 120.5 ?
    C12 C13 H13A . . 120.5 ?
    C15 C14 C13 . . 120.7(3) ?
    C15 C14 H14A . . 119.6 ?
    C13 C14 H14A . . 119.6 ?
    C16 C15 C14 . . 120.1(2) ?
    C16 C15 O4 . . 122.8(2) ?
    C14 C15 O4 . . 117.0(2) ?
    C15 C16 C17 . . 119.7(2) ?
    C15 C16 H16A . . 120.2 ?
    C17 C16 H16A . . 120.2 ?
    C12 C17 C16 . . 120.2(2) ?
    C12 C17 H17A . . 119.9 ?
    C16 C17 H17A . . 119.9 ?
    F2 C18 O4 . . 109.3(3) ?
    F2 C18 F1 . . 102.3(3) ?
    O4 C18 F1 . . 108.2(3) ?
    F2 C18 H18A . . 112.2 ?
    O4 C18 H18A . . 112.2 ?
    F1 C18 H18A . . 112.2 ?
    C20 C19 C24 . . 119.4(2) ?
    C20 C19 N5 . . 123.3(2) ?
    C24 C19 N5 . . 117.3(2) ?
    C19 C20 C21 . . 119.3(2) ?
    C19 C20 H20A . . 120.3 ?
    C21 C20 H20A . . 120.3 ?
    C22 C21 C20 . . 121.6(2) ?
    C22 C21 H21A . . 119.2 ?
    C20 C21 H21A . . 119.2 ?
    O5 C22 C21 . . 125.5(2) ?
    O5 C22 C23 . . 115.7(2) ?
    C21 C22 C23 . . 118.8(2) ?
    O6 C23 C24 . . 125.6(2) ?
    O6 C23 C22 . . 114.5(2) ?
    C24 C23 C22 . . 119.9(2) ?
    C23 C24 C19 . . 120.9(2) ?
    C23 C24 H24A . . 119.5 ?
    C19 C24 H24A . . 119.5 ?
    O5 C25 H25A . . 109.5 ?
    O5 C25 H25B . . 109.5 ?
    H25A C25 H25B . . 109.5 ?
    O5 C25 H25C . . 109.5 ?
    H25A C25 H25C . . 109.5 ?
    H25B C25 H25C . . 109.5 ?
    O6 C26 H26A . . 109.5 ?
    O6 C26 H26B . . 109.5 ?
    H26A C26 H26B . . 109.5 ?
    O6 C26 H26C . . 109.5 ?
    H26A C26 H26C . . 109.5 ?
    H26B C26 H26C . . 109.5 ?
    O7 C27 N5 . . 125.0(2) ?
    O7 C27 C28 . . 121.9(2) ?
    N5 C27 C28 . . 113.1(2) ?
    N6 C28 N7 . . 115.4(2) ?
    N6 C28 C27 . . 120.8(2) ?
    N7 C28 C27 . . 123.7(2) ?
    N7 C29 N8 . . 110.2(2) ?
    N7 C29 H29A . . 124.9 ?
    N8 C29 H29A . . 124.9 ?
    C31 C30 C35 . . 120.4(2) ?
    C31 C30 N8 . . 119.9(2) ?
    C35 C30 N8 . . 119.7(2) ?
    C32 C31 C30 . . 120.2(2) ?
    C32 C31 H31A . . 119.9 ?
    C30 C31 H31A . . 119.9 ?
    C33 C32 C31 . . 119.4(2) ?
    C33 C32 H32A . . 120.3 ?
    C31 C32 H32A . . 120.3 ?
    C32 C33 C34 . . 120.3(2) ?
    C32 C33 O8 . . 123.5(2) ?
    C34 C33 O8 . . 116.2(2) ?
    C35 C34 C33 . . 120.7(2) ?
    C35 C34 H34A . . 119.6 ?
    C33 C34 H34A . . 119.6 ?
    C34 C35 C30 . . 118.9(2) ?
    C34 C35 H35A . . 120.6 ?
    C30 C35 H35A . . 120.6 ?
    F3 C36 F4 . . 105.4(3) ?
    F3 C36 O8 . . 107.1(2) ?
    F4 C36 O8 . . 109.0(3) ?
    F3 C36 H36A . . 111.7 ?
    F4 C36 H36A . . 111.7 ?
    O8 C36 H36A . . 111.7 ?
loop_
    _geom_torsion_atom_site_label_1
    _geom_torsion_atom_site_label_2
    _geom_torsion_atom_site_label_3
    _geom_torsion_atom_site_label_4
    _geom_torsion_site_symmetry_1
    _geom_torsion_site_symmetry_2
    _geom_torsion_site_symmetry_3
    _geom_torsion_site_symmetry_4
    _geom_torsion
    _geom_torsion_publ_flag
    C10 N3 N4 C11 . . . . -0.3(2) ?
    C10 N3 N4 C12 . . . . -177.88(19) ?
    C28 N6 N8 C29 . . . . 0.3(2) ?
    C28 N6 N8 C30 . . . . 179.11(18) ?
    C9 N1 C1 C6 . . . . -14.1(4) ?
    C9 N1 C1 C2 . . . . 165.7(2) ?
    C6 C1 C2 C3 . . . . -0.5(4) ?
    N1 C1 C2 C3 . . . . 179.7(2) ?
    C7 O1 C3 C2 . . . . 0.1(4) ?
    C7 O1 C3 C4 . . . . 179.5(3) ?
    C1 C2 C3 O1 . . . . -180.0(2) ?
    C1 C2 C3 C4 . . . . 0.6(4) ?
    C8 O2 C4 C5 . . . . 7.0(4) ?
    C8 O2 C4 C3 . . . . -173.7(2) ?
    O1 C3 C4 C5 . . . . -179.9(2) ?
    C2 C3 C4 C5 . . . . -0.4(4) ?
    O1 C3 C4 O2 . . . . 0.7(3) ?
    C2 C3 C4 O2 . . . . -179.8(2) ?
    O2 C4 C5 C6 . . . . 179.4(2) ?
    C3 C4 C5 C6 . . . . 0.1(4) ?
    C2 C1 C6 C5 . . . . 0.2(3) ?
    N1 C1 C6 C5 . . . . 180.0(2) ?
    C4 C5 C6 C1 . . . . 0.0(4) ?
    C1 N1 C9 O3 . . . . 1.5(4) ?
    C1 N1 C9 C10 . . . . -178.8(2) ?
    N4 N3 C10 N2 . . . . 0.3(3) ?
    N4 N3 C10 C9 . . . . 179.93(19) ?
    C11 N2 C10 N3 . . . . -0.2(3) ?
    C11 N2 C10 C9 . . . . -179.8(2) ?
    O3 C9 C10 N3 . . . . -3.1(3) ?
    N1 C9 C10 N3 . . . . 177.2(2) ?
    O3 C9 C10 N2 . . . . 176.5(2) ?
    N1 C9 C10 N2 . . . . -3.2(3) ?
    C10 N2 C11 N4 . . . . 0.0(2) ?
    N3 N4 C11 N2 . . . . 0.2(3) ?
    C12 N4 C11 N2 . . . . 177.4(2) ?
    C11 N4 C12 C17 . . . . -3.5(4) ?
    N3 N4 C12 C17 . . . . 173.5(2) ?
    C11 N4 C12 C13 . . . . 177.7(3) ?
    N3 N4 C12 C13 . . . . -5.3(3) ?
    C17 C12 C13 C14 . . . . -2.5(5) ?
    N4 C12 C13 C14 . . . . 176.3(3) ?
    C12 C13 C14 C15 . . . . 0.9(6) ?
    C13 C14 C15 C16 . . . . 1.5(5) ?
    C13 C14 C15 O4 . . . . 180.0(3) ?
    C18 O4 C15 C16 . . . . -39.6(5) ?
    C18 O4 C15 C14 . . . . 141.9(4) ?
    C14 C15 C16 C17 . . . . -2.3(5) ?
    O4 C15 C16 C17 . . . . 179.3(3) ?
    C13 C12 C17 C16 . . . . 1.7(4) ?
    N4 C12 C17 C16 . . . . -177.1(2) ?
    C15 C16 C17 C12 . . . . 0.7(4) ?
    C15 O4 C18 F2 . . . . -157.7(3) ?
    C15 O4 C18 F1 . . . . 91.6(3) ?
    C27 N5 C19 C20 . . . . 7.4(4) ?
    C27 N5 C19 C24 . . . . -174.0(2) ?
    C24 C19 C20 C21 . . . . 2.1(3) ?
    N5 C19 C20 C21 . . . . -179.4(2) ?
    C19 C20 C21 C22 . . . . -1.4(4) ?
    C25 O5 C22 C21 . . . . -24.7(4) ?
    C25 O5 C22 C23 . . . . 157.9(2) ?
    C20 C21 C22 O5 . . . . -178.0(2) ?
    C20 C21 C22 C23 . . . . -0.6(4) ?
    C26 O6 C23 C24 . . . . -0.2(4) ?
    C26 O6 C23 C22 . . . . 179.1(2) ?
    O5 C22 C23 O6 . . . . 0.3(3) ?
    C21 C22 C23 O6 . . . . -177.4(2) ?
    O5 C22 C23 C24 . . . . 179.6(2) ?
    C21 C22 C23 C24 . . . . 1.9(4) ?
    O6 C23 C24 C19 . . . . 178.0(2) ?
    C22 C23 C24 C19 . . . . -1.3(4) ?
    C20 C19 C24 C23 . . . . -0.7(4) ?
    N5 C19 C24 C23 . . . . -179.4(2) ?
    C19 N5 C27 O7 . . . . -1.5(4) ?
    C19 N5 C27 C28 . . . . 178.6(2) ?
    N8 N6 C28 N7 . . . . -0.1(2) ?
    N8 N6 C28 C27 . . . . -179.70(19) ?
    C29 N7 C28 N6 . . . . -0.1(3) ?
    C29 N7 C28 C27 . . . . 179.4(2) ?
    O7 C27 C28 N6 . . . . 3.7(3) ?
    N5 C27 C28 N6 . . . . -176.4(2) ?
    O7 C27 C28 N7 . . . . -175.8(2) ?
    N5 C27 C28 N7 . . . . 4.1(3) ?
    C28 N7 C29 N8 . . . . 0.3(2) ?
    N6 N8 C29 N7 . . . . -0.4(2) ?
    C30 N8 C29 N7 . . . . -179.06(19) ?
    C29 N8 C30 C31 . . . . 6.5(3) ?
    N6 N8 C30 C31 . . . . -171.98(19) ?
    C29 N8 C30 C35 . . . . -173.4(2) ?
    N6 N8 C30 C35 . . . . 8.1(3) ?
    C35 C30 C31 C32 . . . . -2.0(3) ?
    N8 C30 C31 C32 . . . . 178.12(19) ?
    C30 C31 C32 C33 . . . . -0.3(3) ?
    C31 C32 C33 C34 . . . . 2.2(4) ?
    C31 C32 C33 O8 . . . . -179.5(2) ?
    C36 O8 C33 C32 . . . . 26.1(4) ?
    C36 O8 C33 C34 . . . . -155.6(3) ?
    C32 C33 C34 C35 . . . . -2.0(4) ?
    O8 C33 C34 C35 . . . . 179.6(2) ?
    C33 C34 C35 C30 . . . . -0.2(4) ?
    C31 C30 C35 C34 . . . . 2.2(4) ?
    N8 C30 C35 C34 . . . . -177.9(2) ?
    C33 O8 C36 F3 . . . . 159.3(3) ?
    C33 O8 C36 F4 . . . . -87.1(3) ?
loop_
    _geom_hbond_atom_site_label_D
    _geom_hbond_atom_site_label_H
    _geom_hbond_atom_site_label_A
    _geom_hbond_site_symmetry_A
    _geom_hbond_distance_DH
    _geom_hbond_distance_HA
    _geom_hbond_distance_DA
    _geom_hbond_angle_DHA
    C20 H20A O7 . 0.93 2.29 2.891(3) 121.5
    C6 H6A O3 . 0.93 2.32 2.895(3) 120.1
    N1 H1A N2 . 0.86 2.33 2.767(3) 111.9
    N5 H5A N7 . 0.86 2.33 2.776(3) 112.2
    C11 H11A O7 2_667 0.93 2.51 3.406(3) 162.0
    C17 H17A O7 2_667 0.93 2.26 3.190(3) 173.7
    C8 H8A O1 2_766 0.96 2.59 3.533(3) 167.2
    C31 H31A O3 2_657 0.93 2.27 3.169(3) 162.5
    C8 H8C Cg5 . 0.96 2.74 3.615(3) 152
    C25 H25B Cg2 1_655 0.96 2.68 3.578(3) 157
