# Supplementary material for: 1-[4-(Difluoro­meth­oxy)phen­yl]-N-(3,4-dimeth­oxy­phen­yl)-1H-1,2,4-triazole-3-carboxamide
Source: Acta Crystallogr Sect E Struct Rep Online. 2010 Aug 11;66(Pt 9):o2267–8. doi: 10.1107/S1600536810029661 (PMC3007844; doi:10.1107/S1600536810029661)
Supplement: Supplementary file 2 [file e-66-o2267-Isup2.hkl]

# 
# h,k,l, Fc-squared, Fo-squared, sigma(Fo-squared) and status flag 
# 
data_I
_shelx_title ' B in P-1' 
_shelx_refln_list_code          4 
_shelx_F_calc_maximum      312.35 
_exptl_crystal_F_000       808.00 
_reflns_d_resolution_high  0.8255 
 
loop_ 
 _symmetry_equiv_pos_as_xyz 
 'x, y, z' 
 '-x, -y, -z' 
 
_cell_length_a     9.4015 
_cell_length_b    12.1381 
_cell_length_c    16.2696 
_cell_angle_alpha  77.345 
_cell_angle_beta   88.040 
_cell_angle_gamma  87.376 
 
_shelx_F_squared_multiplier     1.000 
 
loop_ 
 _refln_index_h 
 _refln_index_k 
 _refln_index_l 
 _refln_F_squared_calc 
 _refln_F_squared_meas 
 _refln_F_squared_sigma 
 _refln_observed_status 
   2   0   0     3920.29     3554.73     29.30 o 
   3   0   0      161.70      162.40      3.01 o 
   4   0   0     2036.57     1822.14     15.41 o 
   5   0   0       17.91       15.21      1.54 o 
   6   0   0      872.20      874.89     10.47 o 
   7   0   0       11.67       14.78      4.77 o 
   8   0   0       23.15       23.73      4.46 o 
   9   0   0       18.30       12.50      3.16 o 
  10   0   0        7.81        7.63      3.27 o 
  11   0   0        1.20        1.30      3.64 o 
 -11   1   0       43.42       51.36      5.48 o 
 -10   1   0       59.96       62.97      5.32 o 
  -9   1   0        0.19        1.17      2.45 o 
  -8   1   0       21.56       15.27      2.99 o 
  -7   1   0      430.18      441.76      8.05 o 
  -6   1   0      120.98      103.76      3.42 o 
  -5   1   0      402.18      375.70      5.82 o 
  -4   1   0      113.73      130.81      3.75 o 
  -3   1   0        4.80        1.82      0.82 o 
  -2   1   0     8093.29     7823.09     54.31 o 
  -1   1   0      655.72      621.19     10.39 o 
   1   1   0     2087.68     2020.88     18.62 o 
   2   1   0      733.12      693.45      6.55 o 
   3   1   0      126.67      111.21      2.69 o 
   4   1   0      646.06      583.01      7.08 o 
   5   1   0       50.01       55.01      3.29 o 
   6   1   0       39.70       36.23      3.47 o 
   7   1   0      378.49      384.33      7.13 o 
   8   1   0      124.10      122.41      4.46 o 
   9   1   0       65.54       65.41      5.00 o 
  10   1   0        0.25       -3.64      2.43 o 
  11   1   0       41.38       42.62      6.32 o 
 -11   2   0        5.66       -1.12      2.88 o 
 -10   2   0       15.48       25.96      8.19 o 
  -9   2   0      120.76      141.12      6.82 o 
  -8   2   0        0.46       -3.09      2.69 o 
  -7   2   0       80.75       99.23      7.23 o 
  -6   2   0        3.69        3.89      2.47 o 
  -5   2   0      219.79      237.89      4.65 o 
  -4   2   0       49.28       75.29      4.80 o 
  -3   2   0        7.98        4.01      0.84 o 
  -2   2   0     1773.67     1791.78     13.91 o 
  -1   2   0       83.66       93.39      1.91 o 
   0   2   0    11739.28    10709.13     84.47 o 
   1   2   0     2835.37     2681.81     35.52 o 
   2   2   0     4169.19     4069.70     40.97 o 
   3   2   0      330.17      319.58      4.72 o 
   4   2   0     1621.68     1685.97     15.01 o 
   5   2   0       21.41       36.35      2.30 o 
   6   2   0       48.85       41.56      2.63 o 
   7   2   0       39.44       41.46      3.85 o 
   8   2   0       24.94       27.98      2.73 o 
   9   2   0        0.08        0.87      2.77 o 
  10   2   0       16.90       18.10      4.59 o 
 -11   3   0        1.30        5.02      7.54 o 
 -10   3   0        0.27       -0.78      2.73 o 
  -9   3   0       10.35       16.31      3.44 o 
  -8   3   0        2.89        0.32      1.97 o 
  -7   3   0       23.74       21.71      3.25 o 
  -6   3   0       33.99       36.17      4.83 o 
  -5   3   0       16.06       12.13      2.25 o 
  -4   3   0       98.62      112.88      3.07 o 
  -3   3   0      427.03      386.58      5.24 o 
  -2   3   0     1493.62     1427.58     12.06 o 
  -1   3   0      832.28      839.98      7.84 o 
   0   3   0     4036.48     3944.06     32.82 o 
   1   3   0       55.81       26.97      1.76 o 
   2   3   0     3138.82     3196.24     35.21 o 
   3   3   0       20.73       29.14      1.70 o 
   4   3   0       96.59       74.77      2.89 o 
   5   3   0      154.72      167.38      4.33 o 
   6   3   0      230.10      227.88      5.47 o 
   7   3   0       30.96       42.64      4.63 o 
   8   3   0       28.33       31.24      8.23 o 
   9   3   0       81.20       94.16      7.10 o 
  10   3   0       83.34      109.67      8.23 o 
  11   3   0        1.38        7.54      3.98 o 
 -10   4   0        0.92       -0.35      6.50 o 
  -9   4   0        0.46        1.69      2.52 o 
  -8   4   0        5.56        5.61      2.61 o 
  -7   4   0        1.49        1.07      2.11 o 
  -6   4   0      186.76      178.75      5.44 o 
  -5   4   0      588.71      623.05      8.42 o 
  -4   4   0      259.05      261.76      5.88 o 
  -3   4   0       65.91       79.50      2.68 o 
  -2   4   0        0.05        3.02      0.99 o 
  -1   4   0        0.68        0.65      0.81 o 
   0   4   0      449.46      500.77      5.84 o 
   1   4   0        2.13        2.32      1.12 o 
   2   4   0      254.88      237.77      5.37 o 
   3   4   0      113.48      123.00      5.85 o 
   4   4   0      598.35      677.21      8.22 o 
   5   4   0       30.91       32.19      2.41 o 
   6   4   0       25.81       35.26      3.32 o 
   7   4   0      114.31      129.31      5.70 o 
   8   4   0       42.98       39.80      3.78 o 
   9   4   0        1.57        1.69      2.10 o 
  10   4   0       30.37       40.37      6.06 o 
  11   4   0       11.71       12.91      4.42 o 
 -10   5   0       10.32       13.08      8.32 o 
  -9   5   0       21.89       19.84      7.80 o 
  -8   5   0       62.59       67.27      6.19 o 
  -7   5   0       46.17       45.39      5.67 o 
  -6   5   0        1.13       -2.61      1.74 o 
  -5   5   0       21.20       20.82      2.10 o 
  -4   5   0       54.53       61.42      3.22 o 
  -3   5   0      109.35       95.45      3.14 o 
  -2   5   0     1531.06     1627.24     14.63 o 
  -1   5   0       65.66       45.99      2.39 o 
   0   5   0     1070.67     1004.78     10.00 o 
   1   5   0      409.54      452.21     10.38 o 
   2   5   0       71.65       65.01      3.33 o 
   3   5   0      578.65      616.95     10.30 o 
   4   5   0        6.35       -0.94      1.66 o 
   5   5   0       27.81       19.27      2.72 o 
   6   5   0      359.11      333.85     14.21 o 
   7   5   0        0.72       -0.29      1.95 o 
   8   5   0       61.34       51.61      4.44 o 
   9   5   0        8.81        7.26      2.77 o 
  10   5   0       17.95       25.29      5.20 o 
 -10   6   0       14.78       20.36      9.70 o 
  -9   6   0       12.94       19.49      7.71 o 
  -8   6   0        8.17        2.41      2.75 o 
  -7   6   0       13.08       18.73      3.18 o 
  -6   6   0       49.83       50.56      4.04 o 
  -5   6   0       44.82       55.06      3.24 o 
  -4   6   0      106.57      107.61      6.33 o 
  -3   6   0      134.05      124.63      3.74 o 
  -2   6   0      890.46      890.41     10.20 o 
  -1   6   0      550.96      519.97      7.55 o 
   0   6   0     2678.83     2809.47     22.57 o 
   1   6   0      109.81      112.20      4.16 o 
   2   6   0        9.89        6.71      1.95 o 
   3   6   0      189.38      191.06      6.03 o 
   4   6   0       67.95       72.76      4.26 o 
   5   6   0        2.57        2.30      3.72 o 
   6   6   0       91.45       84.88      9.49 o 
   7   6   0      122.29      111.30      5.93 o 
   8   6   0        2.26        0.94      2.29 o 
   9   6   0       72.24       83.40      5.68 o 
  10   6   0       50.72       53.88      6.93 o 
  -9   7   0       56.51       70.43     11.43 o 
  -8   7   0       30.30       42.53      9.01 o 
  -7   7   0       14.53       15.96      3.06 o 
  -6   7   0        9.17        5.94      3.21 o 
  -5   7   0      312.88      339.39      6.98 o 
  -4   7   0      135.78      126.57      4.23 o 
  -3   7   0      265.84      262.70      5.69 o 
  -2   7   0       21.78       27.92      2.23 o 
  -1   7   0        3.77        3.61      1.44 o 
   0   7   0      175.77      176.79      4.38 o 
   1   7   0      188.73      201.34      4.40 o 
   2   7   0      135.15      128.65      5.14 o 
   3   7   0       80.18       96.63      4.71 o 
   4   7   0       55.60       63.52      7.02 o 
   5   7   0       88.57       91.47      6.15 o 
   6   7   0        7.92       10.07      3.90 o 
   7   7   0        0.07       -0.73      2.23 o 
   8   7   0      188.52      211.09      8.29 o 
   9   7   0        3.97        3.24      3.85 o 
  10   7   0       19.00       18.71      5.20 o 
  -9   8   0       11.26       14.55      7.97 o 
  -8   8   0        3.73        2.60      5.98 o 
  -7   8   0       17.34       14.99      6.67 o 
  -6   8   0       13.24       12.57      3.42 o 
  -5   8   0        5.54       11.99      2.76 o 
  -4   8   0      211.10      225.40      5.86 o 
  -3   8   0      114.67      131.62      4.48 o 
  -2   8   0      464.17      440.98      7.67 o 
  -1   8   0      120.35      114.32      4.84 o 
   0   8   0        7.42        4.60      2.28 o 
   1   8   0       14.92        9.75      2.32 o 
   2   8   0        2.14        4.71      2.32 o 
   3   8   0      598.43      619.12     12.17 o 
   4   8   0      754.32      738.71     29.28 o 
   5   8   0      212.44      201.65      7.52 o 
   6   8   0      221.12      234.16      8.42 o 
   7   8   0       75.42       84.80      5.81 o 
   8   8   0       22.01       18.23      3.72 o 
   9   8   0        6.64        7.38      3.16 o 
  -8   9   0        0.27       -5.11      6.24 o 
  -7   9   0       94.80       78.22     10.57 o 
  -6   9   0        3.83        7.54      5.63 o 
  -5   9   0        5.97        5.57      3.72 o 
  -4   9   0      217.81      206.10      5.88 o 
  -3   9   0       70.52       60.59      5.85 o 
  -2   9   0       19.82       20.65      3.76 o 
  -1   9   0      210.63      208.50      5.57 o 
   0   9   0        4.95       -1.38      5.24 o 
   1   9   0      296.45      282.96      8.14 o 
   2   9   0      281.43      312.61      8.67 o 
   3   9   0       54.91       48.06      6.02 o 
   4   9   0        0.80       -1.55      1.94 o 
   5   9   0      292.20      290.03      9.32 o 
   6   9   0       18.82       25.40      3.97 o 
   7   9   0       51.59       56.52      5.12 o 
   8   9   0       69.83       76.96      5.89 o 
   9   9   0        0.09       -1.88      2.61 o 
  -7  10   0        0.07       -4.85      5.89 o 
  -6  10   0        0.14        1.30      5.80 o 
  -5  10   0      223.39      249.57     15.33 o 
  -4  10   0       23.22       26.29      3.79 o 
  -3  10   0       13.39       11.60      2.39 o 
  -2  10   0      116.60      110.85      6.21 o 
  -1  10   0        0.14       -0.74      2.05 o 
   0  10   0     1189.32     1177.10     17.98 o 
   1  10   0       23.91       29.68      3.73 o 
   2  10   0       29.14       30.60      3.78 o 
   3  10   0      314.03      315.41     12.60 o 
   4  10   0        0.91        2.10      2.35 o 
   5  10   0        6.36        5.06      8.27 o 
   6  10   0        8.45        7.04      2.96 o 
   7  10   0        0.07        3.95      3.21 o 
   8  10   0       10.36       17.64      3.99 o 
  -6  11   0       20.44       31.36      8.14 o 
  -5  11   0       13.20       14.64      6.84 o 
  -4  11   0       32.36       46.95      7.88 o 
  -3  11   0       12.71        7.03      2.30 o 
  -2  11   0        4.94        6.24      3.03 o 
  -1  11   0       26.65       34.16      3.81 o 
   0  11   0       12.60       15.39      3.19 o 
   1  11   0      364.65      354.64     12.60 o 
   2  11   0      378.99      334.53      9.99 o 
   3  11   0      158.76      146.10     11.56 o 
   4  11   0       34.39       28.05      4.17 o 
   5  11   0        0.88       -1.17      2.53 o 
   6  11   0       48.16       52.86      5.29 o 
   7  11   0       47.95       51.96      5.52 o 
  -5  12   0        0.04       -1.21      5.72 o 
  -3  12   0        0.32        1.47      3.03 o 
  -2  12   0       66.84       63.57      5.08 o 
  -1  12   0       38.42       28.53      3.91 o 
   0  12   0      178.83      160.75      7.14 o 
   1  12   0      257.71      276.85      9.46 o 
   2  12   0       94.69       78.77      6.50 o 
   3  12   0       15.91       12.94      3.52 o 
   4  12   0        0.28       -3.72      2.48 o 
   5  12   0       27.30       30.79      7.32 o 
   6  12   0        6.79        6.66      3.37 o 
  -2  13   0       64.38       79.10      5.70 o 
  -1  13   0        6.20        3.37      6.06 o 
   0  13   0        2.11       -5.07      3.90 o 
   1  13   0       14.30        8.99      3.23 o 
   2  13   0        7.52        5.51      3.85 o 
   3  13   0       33.50       36.56      4.80 o 
   4  13   0        6.15        0.32      2.96 o 
   5  13   0       10.09       12.98      3.76 o 
  -2  14   0        1.24       -1.56      5.98 o 
  -1  14   0        3.33        7.17      3.21 o 
   0  14   0        0.12       -3.20      2.65 o 
   1  14   0        9.62        9.56      3.63 o 
   2  14   0        0.67       -2.99      2.82 o 
  -2 -14   1        5.28        7.63      3.58 o 
  -1 -14   1       29.14       22.10      4.47 o 
   0 -14   1       18.69       13.51      7.36 o 
   1 -14   1       22.57       31.10      8.49 o 
  -4 -13   1       13.38       15.38      4.19 o 
  -3 -13   1       17.05       12.25      3.63 o 
  -2 -13   1        0.04       -3.54      2.36 o 
  -1 -13   1        0.02       -0.78      2.64 o 
   0 -13   1        1.18        2.68      2.72 o 
   1 -13   1        1.68       -6.15      5.89 o 
   2 -13   1        0.11        7.10      6.41 o 
  -6 -12   1       30.40       37.23      5.10 o 
  -5 -12   1       17.25       11.19      5.07 o 
  -4 -12   1        0.61        3.18      2.82 o 
  -3 -12   1        4.00        0.87      4.46 o 
  -2 -12   1        2.72       -0.86      2.44 o 
  -1 -12   1        4.03        1.43      2.72 o 
   0 -12   1        6.05        5.96      6.54 o 
   1 -12   1        5.33        6.50      4.85 o 
   2 -12   1      109.51      116.60      9.88 o 
   3 -12   1       13.35       14.47      5.89 o 
   5 -12   1        5.69       13.60      6.93 o 
  -7 -11   1        0.02       -3.91      6.11 o 
  -6 -11   1        0.89       -3.36      2.24 o 
  -5 -11   1        0.21       -3.17      2.14 o 
  -4 -11   1      121.67      131.19      6.92 o 
  -3 -11   1       13.85        9.49      3.37 o 
  -2 -11   1       66.38       49.93      4.76 o 
  -1 -11   1       26.55       25.28     12.17 o 
   0 -11   1      120.41      131.29      6.34 o 
   1 -11   1        8.16       11.35      3.29 o 
   2 -11   1        0.22       -2.22      2.04 o 
   3 -11   1       24.80       27.57      4.38 o 
   4 -11   1        0.69       -4.53      3.02 o 
   5 -11   1       95.46       91.91     10.83 o 
   6 -11   1       14.30       18.71      7.36 o 
  -8 -10   1       11.85        7.73      5.41 o 
  -7 -10   1       70.45       73.66      6.04 o 
  -6 -10   1       51.41       42.76      4.74 o 
  -5 -10   1       39.08       30.69      4.12 o 
  -4 -10   1       12.07       16.77      3.72 o 
  -3 -10   1      104.16      101.62      7.97 o 
  -2 -10   1       96.90       81.18      5.38 o 
  -1 -10   1      192.75      210.55      7.58 o 
   0 -10   1      394.79      404.17     10.12 o 
   1 -10   1       68.35       73.28      4.61 o 
   2 -10   1       15.32       12.50      2.62 o 
   3 -10   1       66.76       53.60      3.56 o 
   4 -10   1        5.23       -1.42      3.77 o 
   5 -10   1       71.78       68.78      9.36 o 
   6 -10   1        0.01       -1.56      5.54 o 
   7 -10   1        1.17       -0.69      5.98 o 
  -8  -9   1       50.47       51.52     13.17 o 
  -7  -9   1       31.01       27.27      7.02 o 
  -6  -9   1        0.39       -2.28      2.30 o 
  -5  -9   1       82.70       59.00      4.94 o 
  -4  -9   1      111.40      110.38      5.97 o 
  -3  -9   1       12.63       11.45      2.86 o 
  -2  -9   1      161.82      137.67      6.17 o 
  -1  -9   1       20.56       17.53      2.94 o 
   0  -9   1       15.42       24.70      3.00 o 
   1  -9   1       92.04       98.11      4.08 o 
   2  -9   1        3.28        5.91      2.03 o 
   3  -9   1        5.14        2.78      2.00 o 
   4  -9   1        0.31       -0.44      1.82 o 
   5  -9   1        0.04        4.94      5.28 o 
   6  -9   1       17.34       14.03      6.67 o 
   7  -9   1       14.95        7.71      6.67 o 
   8  -9   1        0.13        1.30      6.32 o 
  -9  -8   1       57.28       60.20      5.36 o 
  -8  -8   1        5.42       11.52      3.27 o 
  -7  -8   1      131.08      146.80     12.99 o 
  -6  -8   1        1.95        8.93      3.11 o 
  -5  -8   1       37.87       27.74      3.70 o 
  -4  -8   1        0.10        1.14      1.99 o 
  -3  -8   1      350.95      346.47      9.07 o 
  -2  -8   1        5.00        1.62      3.68 o 
  -1  -8   1       10.11        6.96      2.95 o 
   0  -8   1      144.84      134.73      4.23 o 
   1  -8   1      337.69      368.20      6.84 o 
   2  -8   1       13.94       20.32      2.24 o 
   3  -8   1       66.64       70.84      3.44 o 
   4  -8   1      120.93      135.98      4.67 o 
   5  -8   1       43.99       40.96      3.63 o 
   6  -8   1       39.62       48.86      8.23 o 
   7  -8   1       27.64       14.99      7.19 o 
   8  -8   1        0.05        3.12      5.72 o 
   9  -8   1        3.94        3.72      5.98 o 
 -10  -7   1        5.20       16.29      4.76 o 
  -9  -7   1       13.86       16.28      6.37 o 
  -8  -7   1      158.51      163.01      7.49 o 
  -7  -7   1      245.55      251.61      9.44 o 
  -6  -7   1      245.76      219.75      7.85 o 
  -5  -7   1       49.58       48.97     14.08 o 
  -4  -7   1       58.12       63.83      6.80 o 
  -3  -7   1       89.33       87.33      4.56 o 
  -2  -7   1       98.11      111.17      4.94 o 
  -1  -7   1      229.48      201.54      4.44 o 
   0  -7   1     1819.18     2019.56     18.14 o 
   1  -7   1      365.60      398.19      7.73 o 
   2  -7   1      102.98       99.78      3.51 o 
   3  -7   1        6.19        2.16      1.50 o 
   4  -7   1       44.90       52.96      4.01 o 
   5  -7   1       11.44       11.14      2.13 o 
   6  -7   1        0.59       -1.91      2.24 o 
   7  -7   1        0.08       -2.17      4.24 o 
   8  -7   1       11.83       -1.21      5.20 o 
   9  -7   1       17.88        9.53      6.93 o 
 -10  -6   1        1.71        3.03      3.46 o 
  -9  -6   1       42.15       36.96      4.34 o 
  -8  -6   1       12.68       13.21      3.15 o 
  -7  -6   1      277.55      309.65      9.24 o 
  -6  -6   1      546.29      562.16     11.89 o 
  -5  -6   1      161.61      179.03      6.75 o 
  -4  -6   1      272.13      263.75      7.48 o 
  -3  -6   1      498.16      500.11      9.78 o 
  -2  -6   1       87.20      118.28      2.98 o 
  -1  -6   1      286.53      299.00      5.61 o 
   0  -6   1        1.01        2.01      1.08 o 
   1  -6   1     1033.84     1075.21     11.30 o 
   2  -6   1       14.73       10.38      1.51 o 
   3  -6   1       27.70       29.83      2.16 o 
   4  -6   1       21.20       22.90      2.14 o 
   5  -6   1       90.42      104.71      5.54 o 
   6  -6   1       50.47       43.43      5.11 o 
   7  -6   1       42.24       38.98      7.88 o 
   8  -6   1        1.61       -1.21      5.37 o 
   9  -6   1        8.69        5.20      6.50 o 
  10  -6   1        0.13        0.69      7.36 o 
 -10  -5   1       10.66       11.78      4.59 o 
  -9  -5   1       40.21       31.51      3.97 o 
  -8  -5   1       91.59       79.61      6.89 o 
  -7  -5   1      388.42      371.40      9.67 o 
  -6  -5   1        1.11       -0.35      1.69 o 
  -5  -5   1       85.61       70.65      4.18 o 
  -4  -5   1       60.99       63.37      2.68 o 
  -3  -5   1     1020.01      993.83     23.13 o 
  -2  -5   1     3847.77     4297.13     39.19 o 
  -1  -5   1     1202.15     1254.38     15.37 o 
   0  -5   1       25.14       33.86      3.61 o 
   1  -5   1      309.12      259.51      5.60 o 
   2  -5   1      215.38      206.16      4.22 o 
   3  -5   1     1256.74     1366.85     15.92 o 
   4  -5   1      391.44      367.11      6.86 o 
   5  -5   1       45.43       49.73      2.75 o 
   6  -5   1       27.77       22.41      2.31 o 
   7  -5   1       89.59       95.92      5.27 o 
   8  -5   1       56.42       47.30      8.66 o 
   9  -5   1        5.01       -7.02      4.68 o 
  10  -5   1        1.93       10.48      7.62 o 
 -10  -4   1       12.20       23.30      5.28 o 
  -9  -4   1       19.45       13.08      4.16 o 
  -8  -4   1        9.60       10.80      2.83 o 
  -7  -4   1        6.30        8.68      3.08 o 
  -6  -4   1      257.12      228.79      7.02 o 
  -5  -4   1       29.80       30.11      3.81 o 
  -4  -4   1        1.13        1.46      1.28 o 
  -3  -4   1     1255.09     1299.71     12.09 o 
  -2  -4   1      168.95      172.54      2.46 o 
  -1  -4   1      206.29      172.15      3.32 o 
   0  -4   1      892.39      889.71      8.57 o 
   1  -4   1      688.81      675.31      7.69 o 
   2  -4   1      452.37      393.11      5.90 o 
   3  -4   1      139.42      173.16      3.73 o 
   4  -4   1      437.64      413.31      6.23 o 
   5  -4   1      282.18      318.68      5.85 o 
   6  -4   1      176.41      175.09      5.19 o 
   7  -4   1       31.77       20.98      3.15 o 
   8  -4   1        7.07        7.30      3.59 o 
   9  -4   1        3.78       -2.86      5.11 o 
  10  -4   1       12.69        5.02      6.93 o 
 -11  -3   1        7.27       13.17      4.42 o 
 -10  -3   1       55.87       53.10      6.50 o 
  -9  -3   1       37.81       39.85      5.46 o 
  -8  -3   1        0.22        0.85      2.04 o 
  -7  -3   1       63.02       72.70      3.93 o 
  -6  -3   1      156.10      181.29      5.01 o 
  -5  -3   1     1683.72     1714.32     16.38 o 
  -4  -3   1      420.71      416.40      8.47 o 
  -3  -3   1        7.95        5.13      1.13 o 
  -2  -3   1        7.16        2.35      0.92 o 
  -1  -3   1     1337.37     1085.66      9.37 o 
   0  -3   1     4585.19     4268.48     36.54 o 
   1  -3   1     2397.54     2403.04     17.98 o 
   2  -3   1      203.02      185.65      3.28 o 
   3  -3   1     3467.71     3251.22     24.45 o 
   4  -3   1        1.77        0.73      0.94 o 
   5  -3   1      444.07      491.77      8.04 o 
   6  -3   1      306.95      313.96      6.89 o 
   7  -3   1      139.87      155.38      6.00 o 
   8  -3   1        1.39       -0.09      1.97 o 
   9  -3   1       14.45       10.10      3.17 o 
  10  -3   1       41.36       31.79      8.92 o 
  11  -3   1        1.53       -4.42      6.84 o 
 -11  -2   1        0.23       -1.21      3.46 o 
 -10  -2   1        2.06        2.17      3.29 o 
  -9  -2   1       29.96       19.75      4.33 o 
  -8  -2   1       50.56       39.77     11.78 o 
  -7  -2   1       50.34       49.27      3.11 o 
  -6  -2   1      212.74      181.56     10.54 o 
  -5  -2   1       21.96       28.38      2.20 o 
  -4  -2   1      137.63      153.32      3.74 o 
  -3  -2   1        0.03        0.31      0.83 o 
  -2  -2   1       19.88       17.23      1.87 o 
  -1  -2   1       15.77       31.00      1.86 o 
   0  -2   1      112.19      147.16      6.84 o 
   1  -2   1    37261.81    33512.86    219.60 o 
   2  -2   1      107.79      100.68      2.57 o 
   3  -2   1      800.57      800.30      8.04 o 
   4  -2   1     1197.80     1173.69     11.30 o 
   5  -2   1        2.92        0.43      1.14 o 
   6  -2   1       52.06       42.20      2.86 o 
   7  -2   1       25.99       26.41      2.34 o 
   8  -2   1       14.15       12.54      2.82 o 
   9  -2   1        1.05        2.32      4.07 o 
  10  -2   1       37.38       42.51      4.64 o 
  11  -2   1        0.83        0.09      7.02 o 
 -11  -1   1        3.31        5.28      4.07 o 
 -10  -1   1       13.52       12.65      4.50 o 
  -9  -1   1        2.31       -1.78      2.08 o 
  -8  -1   1        6.10        7.39      2.47 o 
  -7  -1   1        7.88        9.41      1.88 o 
  -6  -1   1     1319.48     1369.73     14.27 o 
  -5  -1   1        1.39        0.27      1.14 o 
  -4  -1   1       35.51       27.29      2.67 o 
  -3  -1   1      121.74      173.28      4.18 o 
  -2  -1   1      163.66      179.61      3.08 o 
  -1  -1   1      259.61      304.45      4.13 o 
   0  -1   1      382.29      423.25      7.10 o 
   1  -1   1     4602.92     4583.24     39.84 o 
   2  -1   1     1915.27     1914.17     14.34 o 
   3  -1   1       67.43       73.60      4.10 o 
   4  -1   1       48.53       42.97      3.39 o 
   5  -1   1        2.38        0.32      1.00 o 
   6  -1   1      420.07      418.65      6.74 o 
   7  -1   1      240.01      221.12      5.31 o 
   8  -1   1        4.78        8.01      3.55 o 
   9  -1   1       20.84       12.50      3.20 o 
  10  -1   1       88.43       83.23      7.97 o 
  11  -1   1        1.35       -9.23      6.15 o 
 -11   0   1        4.28        8.06      4.07 o 
 -10   0   1        4.38        7.58      3.17 o 
  -9   0   1        7.68       12.97      3.21 o 
  -8   0   1       46.39       63.97      8.71 o 
  -7   0   1       12.36       12.97      1.98 o 
  -6   0   1      109.61      104.11      3.52 o 
  -5   0   1        3.57        6.16      1.29 o 
  -4   0   1       43.17       45.57      2.92 o 
  -3   0   1        6.76        7.97      1.06 o 
  -2   0   1     4227.55     3915.32     27.23 o 
  -1   0   1      163.99      138.19      2.39 o 
   1   0   1      297.59      340.92      9.83 o 
   2   0   1     2466.56     2248.99     16.30 o 
   3   0   1       85.23       99.54      4.29 o 
   4   0   1      461.35      465.25      6.02 o 
   5   0   1       29.15       26.18      1.80 o 
   6   0   1        0.16        0.95      1.20 o 
   7   0   1      408.72      436.88      7.53 o 
   8   0   1      123.05      126.66     11.69 o 
   9   0   1        0.33        3.67      2.51 o 
  10   0   1        5.65        1.93      7.06 o 
  11   0   1        3.09       -0.43      2.86 o 
 -11   1   1       82.44       86.17     12.91 o 
 -10   1   1       14.02        9.60      4.50 o 
  -9   1   1       35.58       51.33      7.58 o 
  -8   1   1       43.91       42.91      4.18 o 
  -7   1   1        0.54       -2.05      1.85 o 
  -6   1   1       18.57       18.56      1.82 o 
  -5   1   1       26.93       35.65      2.83 o 
  -4   1   1       13.90       26.28      1.55 o 
  -3   1   1      494.28      481.56      5.97 o 
  -2   1   1     6458.70     6391.38     52.03 o 
  -1   1   1      124.73      141.56      5.07 o 
   1   1   1        0.32       -0.75      0.50 o 
   2   1   1       89.37       93.70      2.02 o 
   3   1   1      149.70      190.63      3.36 o 
   4   1   1      677.36      647.00      7.53 o 
   5   1   1       52.37       51.44      2.39 o 
   6   1   1      810.30      773.08      9.82 o 
   7   1   1      227.46      217.35      5.36 o 
   8   1   1        1.47        0.97      1.67 o 
   9   1   1        9.11        9.45      2.82 o 
  10   1   1        2.18       -0.78      2.95 o 
  11   1   1        2.86        4.33      4.07 o 
 -11   2   1        1.26        1.51      3.30 o 
 -10   2   1       14.75       11.70      3.63 o 
  -9   2   1        2.63        4.91      2.97 o 
  -8   2   1        1.03        1.09      3.08 o 
  -7   2   1        5.92        8.54      3.42 o 
  -6   2   1      187.57      172.92      7.24 o 
  -5   2   1      103.65      115.51      3.17 o 
  -4   2   1     1715.02     1564.25     13.82 o 
  -3   2   1     1058.61      972.91      9.09 o 
  -2   2   1     1479.02     1422.60     11.56 o 
  -1   2   1     4680.83     4606.72     37.92 o 
   0   2   1    14461.92    13329.16    105.48 o 
   1   2   1       44.27       49.65      2.56 o 
   2   2   1     3364.38     3281.49     38.76 o 
   3   2   1       30.36       36.57      3.03 o 
   4   2   1       17.35       12.27      1.44 o 
   5   2   1      200.67      186.46      4.33 o 
   6   2   1        5.52        7.93      2.38 o 
   7   2   1        3.46        2.78      1.88 o 
   8   2   1       11.79       12.90      2.49 o 
   9   2   1       43.65       45.82      5.37 o 
  10   2   1        4.24        3.72      3.12 o 
  11   2   1        7.10        4.85      3.81 o 
 -11   3   1       10.12        2.83      3.32 o 
 -10   3   1       41.54       44.66      4.96 o 
  -9   3   1       57.70       56.55      8.92 o 
  -8   3   1        5.10        8.95      4.03 o 
  -7   3   1       89.50      114.14      5.57 o 
  -6   3   1       71.81       83.42      6.37 o 
  -5   3   1       18.16       33.62      2.05 o 
  -4   3   1       63.62       78.98      2.84 o 
  -3   3   1      620.24      591.71      6.79 o 
  -2   3   1      459.61      507.41      5.82 o 
  -1   3   1      807.71      831.60      7.84 o 
   0   3   1     1204.45     1103.89      9.49 o 
   1   3   1       57.14       93.50      4.98 o 
   2   3   1      247.60      241.62      5.07 o 
   3   3   1      206.22      205.47      3.98 o 
   4   3   1     1815.83     1696.01     16.74 o 
   5   3   1      199.72      185.53      6.10 o 
   6   3   1       99.33       88.87      3.70 o 
   7   3   1      114.92      106.64      4.21 o 
   8   3   1       75.48       66.25      4.28 o 
   9   3   1      141.39      163.44      6.43 o 
  10   3   1       25.81       29.45      5.20 o 
  11   3   1        1.06        2.95      3.55 o 
 -10   4   1       14.24       18.30      3.94 o 
  -9   4   1       96.88      101.80      6.19 o 
  -8   4   1       15.85        8.57      2.70 o 
  -7   4   1        5.13        7.98      2.70 o 
  -6   4   1      287.48      310.82      8.17 o 
  -5   4   1      165.95      172.98      4.56 o 
  -4   4   1      291.52      291.18      5.25 o 
  -3   4   1       79.12       58.96      3.65 o 
  -2   4   1      884.81      816.78      8.55 o 
  -1   4   1       27.86       22.49      1.47 o 
   0   4   1       68.78       59.34      3.06 o 
   1   4   1       71.03       78.32      3.17 o 
   2   4   1      390.26      431.42      7.33 o 
   3   4   1      502.68      498.33      8.66 o 
   4   4   1        4.27       -0.27      1.10 o 
   5   4   1      215.17      207.81      8.00 o 
   6   4   1      336.18      299.12      7.62 o 
   7   4   1        1.83        1.44      1.83 o 
   8   4   1       10.19        8.76      3.77 o 
   9   4   1       26.48       29.28      3.63 o 
  10   4   1       77.46       65.92      6.93 o 
  11   4   1       11.46       15.25      4.85 o 
 -10   5   1        2.46       -4.59      6.58 o 
  -9   5   1        0.00       -1.76      2.50 o 
  -8   5   1       39.05       30.21      8.49 o 
  -7   5   1        5.92        9.16      3.03 o 
  -6   5   1       23.60       23.14      3.11 o 
  -5   5   1       75.69       81.24      3.26 o 
  -4   5   1      481.00      462.87      8.34 o 
  -3   5   1     1284.33     1335.39     13.06 o 
  -2   5   1     2405.43     2427.94     20.55 o 
  -1   5   1      181.89      152.01      3.52 o 
   0   5   1      301.22      359.91      5.34 o 
   1   5   1     2263.77     2393.85     30.87 o 
   2   5   1     1504.30     1531.51     17.57 o 
   3   5   1       86.18       77.68      6.67 o 
   4   5   1      262.77      221.44      9.31 o 
   5   5   1        0.02        2.38      6.15 o 
   6   5   1      293.38      321.63     19.62 o 
   7   5   1       74.09       70.92      6.37 o 
   8   5   1        5.37        3.88      2.44 o 
   9   5   1       29.64       28.39      3.66 o 
  10   5   1        4.08        8.40      4.24 o 
 -10   6   1        0.37        1.21      8.23 o 
  -9   6   1       24.55       18.16      3.79 o 
  -8   6   1       20.27       20.00      3.62 o 
  -7   6   1        4.15        8.04      3.51 o 
  -6   6   1        0.18        1.11      2.24 o 
  -5   6   1      235.11      244.47      9.88 o 
  -4   6   1        2.62        1.39      1.39 o 
  -3   6   1      677.71      684.07     10.09 o 
  -2   6   1       33.68       35.03      2.21 o 
  -1   6   1      161.97      172.39      4.14 o 
   0   6   1       11.70       19.43      1.79 o 
   1   6   1     1279.80     1318.04     16.35 o 
   2   6   1      729.75      759.51     20.44 o 
   3   6   1      653.01      668.48     11.41 o 
   4   6   1       34.77       36.50      3.36 o 
   5   6   1      434.28      482.78     13.21 o 
   6   6   1        9.89        8.41      4.46 o 
   7   6   1       29.23       28.87      3.53 o 
   8   6   1       50.87       50.28      4.42 o 
   9   6   1       13.02       19.32      5.63 o 
  10   6   1        0.71        2.03      2.31 o 
  -9   7   1       54.74       68.09     11.17 o 
  -8   7   1       23.63       24.75      3.97 o 
  -7   7   1       48.86       45.84      9.01 o 
  -6   7   1      189.43      207.77      7.37 o 
  -5   7   1        5.54        7.15      5.50 o 
  -4   7   1       35.11       37.63      2.69 o 
  -3   7   1       49.89       45.78      5.24 o 
  -2   7   1      749.74      785.97      9.99 o 
  -1   7   1      386.19      390.61      6.62 o 
   0   7   1        1.64        1.25      1.95 o 
   1   7   1        8.51       16.65      3.23 o 
   2   7   1        0.81        1.39      2.77 o 
   3   7   1       41.18       47.30      4.94 o 
   4   7   1        7.54       11.67      2.82 o 
   5   7   1       24.06       20.55      3.12 o 
   6   7   1       99.25      118.89      6.03 o 
   7   7   1       61.90       58.78      4.85 o 
   8   7   1       48.22       45.67      4.47 o 
   9   7   1        4.79        6.19      3.64 o 
  10   7   1       12.26       16.65      3.98 o 
  -9   8   1       19.19       18.36      8.49 o 
  -8   8   1        8.87       10.22      6.76 o 
  -7   8   1       25.69       20.46      5.02 o 
  -6   8   1       83.24       77.55      8.14 o 
  -5   8   1        2.33        4.40      2.33 o 
  -4   8   1        7.93        9.26      2.04 o 
  -3   8   1        6.57        1.98      1.71 o 
  -2   8   1       73.62       77.28      3.55 o 
  -1   8   1      375.77      409.33      8.57 o 
   0   8   1     1158.80     1124.64     12.82 o 
   1   8   1       15.13       11.77      2.51 o 
   2   8   1        0.21        0.69      2.38 o 
   3   8   1      487.24      496.81     13.86 o 
   4   8   1      149.68      158.78      6.50 o 
   5   8   1        0.77        1.67      2.07 o 
   6   8   1       15.39       13.74      3.11 o 
   7   8   1       83.56       62.47      5.06 o 
   8   8   1       61.02       69.02      5.34 o 
   9   8   1        9.30       13.89      5.50 o 
  -8   9   1        2.24        0.61      7.02 o 
  -7   9   1       50.33       35.26      8.75 o 
  -6   9   1       22.64       17.73      3.41 o 
  -5   9   1      168.30      179.17      8.36 o 
  -4   9   1      206.41      212.46      6.66 o 
  -3   9   1       22.17       27.32      2.82 o 
  -2   9   1        0.05        1.10      1.84 o 
  -1   9   1        6.23        6.16      2.15 o 
   0   9   1        1.03        1.02      4.07 o 
   1   9   1       16.10       12.76      5.50 o 
   2   9   1      494.41      482.91     10.82 o 
   3   9   1      315.09      350.90     16.33 o 
   4   9   1      116.76      115.63      5.98 o 
   5   9   1      285.61      262.01      8.82 o 
   6   9   1        2.26        2.12      2.52 o 
   7   9   1      104.38      111.02      6.53 o 
   8   9   1       13.67       15.24      6.06 o 
   9   9   1        0.81       -2.56      2.59 o 
  -7  10   1        0.53        4.07      6.58 o 
  -6  10   1       28.72       25.21      7.80 o 
  -5  10   1       86.05       74.38      5.25 o 
  -4  10   1        3.68        1.96      3.08 o 
  -3  10   1      122.17      112.33      6.70 o 
  -2  10   1      202.73      201.79      6.03 o 
  -1  10   1       46.39       41.99      3.93 o 
   0  10   1      250.46      248.37      7.97 o 
   1  10   1      446.08      428.22     10.44 o 
   2  10   1       79.67       84.89      5.36 o 
   3  10   1      121.98      114.38      6.02 o 
   4  10   1       87.02       86.36      5.64 o 
   5  10   1       34.44       30.90      4.18 o 
   6  10   1        0.62        0.50      2.29 o 
   7  10   1        0.56        0.78      2.82 o 
   8  10   1       52.80       58.44      5.56 o 
  -7  11   1        0.04       -8.06      5.37 o 
  -6  11   1        5.77        2.51      6.50 o 
  -5  11   1       70.78       76.32      5.50 o 
  -4  11   1       36.37       33.96      4.05 o 
  -3  11   1      119.43      127.84      5.26 o 
  -2  11   1       63.21       68.12      4.82 o 
  -1  11   1       44.74       32.60      3.82 o 
   0  11   1       22.43       23.76      3.66 o 
   1  11   1      131.04      115.02      6.19 o 
   2  11   1      241.32      248.65     11.13 o 
   3  11   1      125.55      115.33      6.46 o 
   4  11   1        2.89       -0.16      2.18 o 
   5  11   1       36.48       49.35      5.11 o 
   6  11   1        7.53        2.19      2.99 o 
   7  11   1       29.84       31.24      6.02 o 
  -6  12   1        0.49       -5.46      6.32 o 
  -5  12   1       27.59       41.15      8.66 o 
  -4  12   1       23.74       21.92      4.42 o 
  -3  12   1      102.89      116.68      7.88 o 
  -2  12   1       14.00       18.42      3.57 o 
  -1  12   1        8.68        4.02      4.81 o 
   0  12   1      184.12      188.59     10.35 o 
   1  12   1      540.78      573.38     21.70 o 
   2  12   1       34.69       34.25      6.93 o 
   3  12   1        0.95       -1.93      2.52 o 
   4  12   1        0.22       -1.30      2.38 o 
   5  12   1       35.45       28.86      4.37 o 
   6  12   1        0.11        1.31      3.01 o 
  -3  13   1        3.58       -0.52      3.03 o 
  -2  13   1        6.05       -1.00      2.71 o 
  -1  13   1        0.33       -3.93      2.73 o 
   0  13   1       22.73       23.11      4.00 o 
   1  13   1        9.93       14.09      3.70 o 
   2  13   1       11.01       12.68      3.84 o 
   3  13   1       45.28       34.71      6.02 o 
   4  13   1       12.81       12.87      7.62 o 
   5  13   1        5.79        8.65      7.75 o 
  -2  14   1        3.45        7.88      3.98 o 
  -1  14   1        4.09        2.13      4.16 o 
   0  14   1        2.14        3.28      3.09 o 
   1  14   1       13.86        9.66      3.44 o 
   2  14   1        1.12        0.87      2.94 o 
   3  14   1        7.66        9.57      3.64 o 
  -4 -13   2        0.53       -0.43      2.73 o 
  -3 -13   2        1.35        4.40      3.32 o 
  -2 -13   2        0.27       -1.28      2.48 o 
  -1 -13   2       11.57       15.36      8.58 o 
   0 -13   2        2.73        3.29      6.58 o 
   1 -13   2        1.92        9.62      6.58 o 
   3 -13   2        2.25        1.91      5.63 o 
  -6 -12   2       10.98       13.40      5.63 o 
  -5 -12   2        7.48        8.70      3.85 o 
  -4 -12   2        3.11       -2.16      3.55 o 
  -3 -12   2        1.17       -0.86      2.64 o 
  -2 -12   2        0.46       -3.18      2.12 o 
  -1 -12   2       15.31       11.20      3.32 o 
   0 -12   2        4.57        4.54      5.11 o 
   2 -12   2       87.21       91.48      9.36 o 
   3 -12   2        3.10        4.07      5.46 o 
   5 -12   2       63.26       66.35     10.22 o 
  -7 -11   2        1.34        2.09      2.83 o 
  -6 -11   2       54.95       46.67      5.17 o 
  -5 -11   2       49.35       49.38     12.39 o 
  -4 -11   2        0.12        0.32      3.29 o 
  -3 -11   2       21.20       22.31      3.91 o 
  -2 -11   2      124.99      128.40      6.47 o 
  -1 -11   2       20.28       24.92      8.06 o 
   0 -11   2      176.57      184.41      7.45 o 
   1 -11   2      144.12      139.65     12.60 o 
   2 -11   2        0.68        0.35      4.50 o 
   3 -11   2       10.28       17.98      4.20 o 
   4 -11   2        0.67       -4.40      2.93 o 
   5 -11   2        0.35       -6.89      4.59 o 
   6 -11   2       27.73       27.98      8.06 o 
  -8 -10   2        2.21        1.91      4.33 o 
  -7 -10   2        4.22        6.40      3.17 o 
  -6 -10   2       65.42       66.45      6.89 o 
  -5 -10   2        4.26        5.54      2.64 o 
  -4 -10   2        0.06        0.22      2.14 o 
  -3 -10   2      303.49      293.49      9.33 o 
  -2 -10   2       20.85       20.97      3.37 o 
  -1 -10   2       38.90       33.89      3.81 o 
   0 -10   2       75.13       73.38      4.94 o 
   1 -10   2      985.41      949.20     15.48 o 
   2 -10   2       91.09       79.17      4.29 o 
   3 -10   2        3.62       -2.81      2.55 o 
   4 -10   2       92.58       94.87      6.20 o 
   5 -10   2       10.96       15.94      6.32 o 
   6 -10   2        5.05        5.02      5.72 o 
   7 -10   2       13.51       18.02      7.45 o 
  -8  -9   2       28.64       35.74      8.19 o 
  -7  -9   2        4.26        1.15      2.34 o 
  -6  -9   2       16.35       15.78      4.98 o 
  -5  -9   2       63.71       50.11      6.58 o 
  -4  -9   2        1.05       -1.03      2.34 o 
  -3  -9   2      115.36      105.22      5.54 o 
  -2  -9   2        4.47        4.78      2.82 o 
  -1  -9   2      831.02      817.84     14.23 o 
   0  -9   2      303.89      320.83      8.30 o 
   1  -9   2        3.81       -2.07      3.23 o 
   2  -9   2       46.42       55.49      4.05 o 
   3  -9   2       92.77       84.24      6.38 o 
   4  -9   2       53.97       58.04      5.09 o 
   5  -9   2        4.96       -2.42      2.79 o 
   6  -9   2       72.95       76.84      9.88 o 
   7  -9   2       17.97       16.03      7.19 o 
   8  -9   2        1.91       -3.03      6.24 o 
  -9  -8   2        0.09        3.47      2.91 o 
  -8  -8   2        1.36        5.91      5.15 o 
  -7  -8   2        0.48       -0.22      2.37 o 
  -6  -8   2      645.13      658.22     24.08 o 
  -5  -8   2        0.16       -0.88      2.07 o 
  -4  -8   2      159.59      165.13     14.25 o 
  -3  -8   2        3.68        4.85      3.34 o 
  -2  -8   2      160.86      141.67     10.70 o 
  -1  -8   2        0.08        2.69      1.75 o 
   0  -8   2       14.25       15.81      2.56 o 
   1  -8   2      105.04      101.93      6.58 o 
   2  -8   2      149.06      149.56      5.48 o 
   3  -8   2        2.84        5.43      1.74 o 
   4  -8   2      103.13       95.96      4.35 o 
   5  -8   2        8.75        7.01      3.04 o 
   6  -8   2       27.51       24.77      7.02 o 
   7  -8   2       15.89        5.72      5.98 o 
   8  -8   2        6.33        3.12      6.15 o 
  -9  -7   2        0.76        6.94      2.93 o 
  -8  -7   2        7.63        5.60      2.84 o 
  -7  -7   2        0.04        5.77      2.69 o 
  -6  -7   2      184.53      178.56      7.34 o 
  -5  -7   2      463.75      410.86     10.30 o 
  -4  -7   2      208.66      198.78      7.12 o 
  -3  -7   2        8.95        5.36      2.29 o 
  -2  -7   2       64.64       84.82      4.35 o 
  -1  -7   2       43.26       43.88      2.38 o 
   0  -7   2      384.94      350.93      6.12 o 
   1  -7   2      563.03      556.31     12.48 o 
   2  -7   2       91.51       92.00      3.68 o 
   3  -7   2      279.26      269.49      6.68 o 
   4  -7   2      147.41      158.35      4.64 o 
   5  -7   2       48.78       61.96      4.72 o 
   6  -7   2       21.57       22.78      6.32 o 
   7  -7   2        2.99        5.98      5.11 o 
   8  -7   2       74.82       48.68      9.18 o 
   9  -7   2       17.01       21.92      8.14 o 
 -10  -6   2       13.62        7.28      4.24 o 
  -9  -6   2        0.40        1.13      2.77 o 
  -8  -6   2      124.00      138.68      6.80 o 
  -7  -6   2        0.41        4.33      2.36 o 
  -6  -6   2       95.56       95.15      5.39 o 
  -5  -6   2        4.54       10.62      2.45 o 
  -4  -6   2        5.07        0.72      1.98 o 
  -3  -6   2      538.08      638.48      8.62 o 
  -2  -6   2        0.00        2.64      2.24 o 
  -1  -6   2     1474.05     1620.81     14.91 o 
   0  -6   2        0.20        2.75      1.09 o 
   1  -6   2      293.26      290.61      5.27 o 
   2  -6   2       42.85       48.24      2.72 o 
   3  -6   2      156.79      169.47      4.89 o 
   4  -6   2       18.41       17.47      1.91 o 
   5  -6   2      332.35      354.14      7.46 o 
   6  -6   2        1.75       -0.56      2.37 o 
   7  -6   2       78.13       77.70      9.44 o 
   8  -6   2       19.61       21.14      7.45 o 
   9  -6   2       17.36       23.74      8.58 o 
 -10  -5   2        1.95        3.55      3.64 o 
  -9  -5   2       59.76       56.83      6.58 o 
  -8  -5   2      192.37      193.89      7.45 o 
  -7  -5   2        2.99        0.99      1.99 o 
  -6  -5   2       37.52       43.26      3.92 o 
  -5  -5   2       89.05       83.09      7.54 o 
  -4  -5   2       17.27       28.04      2.51 o 
  -3  -5   2      459.33      468.87      6.53 o 
  -2  -5   2       75.07       60.18      2.50 o 
  -1  -5   2     1350.48     1456.24     15.15 o 
   0  -5   2     1795.43     1910.73     17.16 o 
   1  -5   2      213.18      243.43      4.44 o 
   2  -5   2       48.31       57.99      2.41 o 
   3  -5   2       96.32       94.82      3.01 o 
   4  -5   2     1429.16     1405.93     15.33 o 
   5  -5   2        3.80        0.82      1.41 o 
   6  -5   2        0.70        1.20      3.18 o 
   7  -5   2        4.96       11.78      5.28 o 
   8  -5   2       37.07       40.45      8.06 o 
   9  -5   2        0.96       -7.41      4.94 o 
  10  -5   2        0.04       -3.29      5.98 o 
 -10  -4   2       21.45       14.99      4.33 o 
  -9  -4   2       50.51       52.23      6.24 o 
  -8  -4   2       38.86       42.65      3.98 o 
  -7  -4   2      304.69      283.07      8.16 o 
  -6  -4   2       49.51       54.36      3.97 o 
  -5  -4   2        5.88        6.83      1.86 o 
  -4  -4   2      949.19      973.28     10.78 o 
  -3  -4   2     1023.36     1155.43     11.40 o 
  -2  -4   2      527.20      509.45      6.28 o 
  -1  -4   2       88.20       74.28      2.28 o 
   0  -4   2       61.34       70.50      2.17 o 
   1  -4   2       11.99       19.37      5.04 o 
   2  -4   2      240.46      240.39      4.12 o 
   3  -4   2        1.10        0.82      0.97 o 
   4  -4   2       18.06       21.55      1.76 o 
   5  -4   2       29.31       23.88      2.05 o 
   6  -4   2        0.23        0.37      1.41 o 
   7  -4   2        0.07        1.83      1.69 o 
   8  -4   2        4.87        3.55      5.54 o 
   9  -4   2       11.43       19.14      7.45 o 
  10  -4   2        1.82       -0.52      5.80 o 
 -11  -3   2        0.03       -2.43      3.55 o 
 -10  -3   2       11.18        9.96      4.07 o 
  -9  -3   2       31.54       32.40      5.11 o 
  -8  -3   2        8.46        4.33      2.95 o 
  -7  -3   2      109.06      100.83      4.29 o 
  -6  -3   2       56.21       50.02      3.83 o 
  -5  -3   2       12.83       11.00      3.37 o 
  -4  -3   2      165.29      144.10      3.88 o 
  -3  -3   2      182.89      191.86      5.35 o 
  -2  -3   2      226.09      222.67      4.29 o 
  -1  -3   2      503.82      542.32     11.48 o 
   0  -3   2     1864.32     1997.22     15.39 o 
   1  -3   2      246.76      239.48      3.55 o 
   2  -3   2      119.79      116.19      3.61 o 
   3  -3   2      788.56      680.43      7.84 o 
   4  -3   2      383.23      387.79      5.84 o 
   5  -3   2      334.30      355.55      6.72 o 
   6  -3   2      127.29      115.00      3.78 o 
   7  -3   2       61.06       62.03      3.27 o 
   8  -3   2        0.70        3.03      2.33 o 
   9  -3   2        5.61       -1.91      5.20 o 
  10  -3   2        0.59        2.60      5.89 o 
 -11  -2   2       13.30        9.36      4.33 o 
 -10  -2   2       20.61       10.91      4.16 o 
  -9  -2   2       26.17       32.92      5.02 o 
  -8  -2   2       93.98      111.45      5.86 o 
  -7  -2   2       18.40       20.60      2.40 o 
  -6  -2   2       55.73       69.55      3.30 o 
  -5  -2   2        2.21        1.46      1.77 o 
  -4  -2   2      488.22      521.32      7.19 o 
  -3  -2   2      824.06      851.74      8.95 o 
  -2  -2   2     9120.31     8599.55     57.50 o 
  -1  -2   2      394.17      390.66      4.53 o 
   0  -2   2     1785.69     1601.50     12.26 o 
   1  -2   2     4404.90     4395.27     34.50 o 
   2  -2   2     7654.61     7685.58     51.33 o 
   3  -2   2       89.67       94.31      2.46 o 
   4  -2   2        5.18        2.48      1.01 o 
   5  -2   2       13.66       14.20      2.45 o 
   6  -2   2       27.05       31.42      2.24 o 
   7  -2   2        8.23        9.77      1.81 o 
   8  -2   2       93.87       91.34      5.20 o 
   9  -2   2       36.92       38.72      4.16 o 
  10  -2   2        0.00       -7.41      4.94 o 
  11  -2   2        5.11        6.06      7.54 o 
 -11  -1   2        0.07       -1.21      3.64 o 
 -10  -1   2       32.24       39.76      5.80 o 
  -9  -1   2        2.99       -0.02      4.33 o 
  -8  -1   2       17.83       23.99      7.75 o 
  -7  -1   2        6.96        6.82      1.90 o 
  -6  -1   2       71.66       75.05      3.30 o 
  -5  -1   2      873.62      889.00     15.53 o 
  -4  -1   2      724.18      718.22      8.39 o 
  -3  -1   2      107.37      118.85      2.98 o 
  -2  -1   2       38.26       37.82      4.26 o 
  -1  -1   2      153.35      159.63      5.41 o 
   0  -1   2      979.60      997.75     10.11 o 
   1  -1   2      427.92      523.33      9.01 o 
   2  -1   2     3630.92     3147.30     22.26 o 
   3  -1   2       63.93       65.59      2.01 o 
   4  -1   2      991.91     1010.61     10.06 o 
   5  -1   2        1.87        0.90      1.03 o 
   6  -1   2      337.99      360.98      6.28 o 
   7  -1   2       14.58       12.06      2.19 o 
   8  -1   2       21.06       22.64      2.46 o 
   9  -1   2        4.49        4.84      2.52 o 
  10  -1   2       28.01        7.80      6.41 o 
  11  -1   2       13.07        5.28      7.02 o 
 -11   0   2        3.62        0.78      3.64 o 
 -10   0   2       17.76       12.27      3.78 o 
  -9   0   2       12.78        9.82      3.11 o 
  -8   0   2       22.25       19.88      4.07 o 
  -7   0   2       12.63       18.02      5.98 o 
  -6   0   2       18.44       15.72      1.86 o 
  -5   0   2      534.16      537.00      9.84 o 
  -4   0   2     2951.39     2972.55     23.05 o 
  -3   0   2       11.47       16.03      2.19 o 
  -2   0   2     1815.47     1528.11     18.75 o 
  -1   0   2        0.97        1.67      0.65 o 
   0   0   2      646.41      559.86      9.27 o 
   1   0   2      127.69       50.69      2.39 o 
   2   0   2      230.01      229.93      4.24 o 
   3   0   2     1094.42     1082.54      9.69 o 
   4   0   2      533.57      456.42      5.98 o 
   5   0   2      132.72      117.09      3.30 o 
   6   0   2       27.91       37.79      2.29 o 
   7   0   2        6.28        2.36      1.54 o 
   8   0   2        1.56        2.01      2.42 o 
   9   0   2        4.81        3.53      2.45 o 
  10   0   2        1.02       -2.45      2.54 o 
 -11   1   2       29.80       26.14      7.19 o 
 -10   1   2       33.66       35.25      4.68 o 
  -9   1   2        4.72        3.32      2.77 o 
  -8   1   2       13.98       11.63      5.28 o 
  -7   1   2        0.25       -2.61      1.79 o 
  -6   1   2       10.44       12.84      1.63 o 
  -5   1   2       39.25       46.11      2.87 o 
  -4   1   2      567.26      534.70      6.38 o 
  -3   1   2      486.70      421.60      8.75 o 
  -2   1   2     2936.38     2663.22     24.19 o 
  -1   1   2      397.46      492.05      6.06 o 
   0   1   2       64.39       95.18      2.56 o 
   1   1   2     3274.05     3178.46     18.85 o 
   2   1   2      628.77      506.60      5.20 o 
   3   1   2      243.27      246.53      4.94 o 
   4   1   2       50.19       49.94      2.23 o 
   5   1   2      252.84      231.26      4.77 o 
   6   1   2       70.64       75.30      4.34 o 
   7   1   2       28.43       32.16      2.53 o 
   8   1   2       21.09       15.39      2.27 o 
   9   1   2        1.81        0.76      4.94 o 
  11   1   2        0.20       -0.26      3.21 o 
 -11   2   2        6.78        3.44      3.72 o 
 -10   2   2       13.54       16.29      4.81 o 
  -9   2   2        0.18        0.37      2.99 o 
  -8   2   2       60.84       62.35     11.13 o 
  -7   2   2       96.17       95.87      5.14 o 
  -6   2   2       72.75       81.86      4.47 o 
  -5   2   2      756.57      781.43     10.19 o 
  -4   2   2       14.69       37.34      1.69 o 
  -3   2   2       64.07       68.87      3.03 o 
  -2   2   2      355.27      379.83      6.28 o 
  -1   2   2        3.75       -0.02      0.91 o 
   0   2   2       57.61       50.88      1.44 o 
   1   2   2    37207.99    34553.89    743.11 o 
   2   2   2     3666.20     3480.29     27.33 o 
   3   2   2      231.24      253.31      4.81 o 
   4   2   2       17.24       13.58      1.43 o 
   5   2   2      117.55      129.53      3.77 o 
   6   2   2       82.65       88.16      3.42 o 
   7   2   2       67.03       71.51      3.47 o 
   8   2   2       91.20       87.23      6.19 o 
   9   2   2        0.00        2.94      1.89 o 
  10   2   2        0.26       -0.78      2.34 o 
  11   2   2        6.73       11.52      4.24 o 
 -10   3   2      146.87      125.21     17.28 o 
  -9   3   2       58.54       61.13      7.71 o 
  -8   3   2      160.79      159.71      6.91 o 
  -7   3   2        2.86        1.90      2.19 o 
  -6   3   2        9.50       25.96      3.81 o 
  -5   3   2      879.15      823.73     12.25 o 
  -4   3   2      527.63      582.91     12.01 o 
  -3   3   2      220.13      182.92      6.20 o 
  -2   3   2     2873.30     2783.83     20.96 o 
  -1   3   2      885.22      950.33      8.78 o 
   0   3   2       40.02       66.39      2.46 o 
   1   3   2     4491.34     4609.38     38.63 o 
   2   3   2       14.67        7.91      1.42 o 
   3   3   2       81.56       84.50      3.20 o 
   4   3   2       86.22       89.65      3.37 o 
   5   3   2        1.61        0.80      1.68 o 
   6   3   2        2.58        5.21      1.61 o 
   7   3   2       54.54       61.05      3.35 o 
   8   3   2       40.06       34.90      3.64 o 
   9   3   2        1.48        4.99      2.17 o 
  10   3   2        3.36        4.94      3.38 o 
  11   3   2       16.32       12.56      4.33 o 
 -10   4   2        7.57        8.70      3.58 o 
  -9   4   2       23.84       37.53      4.58 o 
  -8   4   2      221.55      229.86      8.33 o 
  -7   4   2       12.48        9.69      2.70 o 
  -6   4   2      161.22      128.28      5.60 o 
  -5   4   2       47.00       46.14      4.98 o 
  -4   4   2     1295.35     1256.71     16.98 o 
  -3   4   2      279.00      251.66      4.40 o 
  -2   4   2      254.89      236.66      5.41 o 
  -1   4   2        2.78        0.62      1.09 o 
   0   4   2      316.53      360.79      5.05 o 
   1   4   2      557.75      490.08     13.34 o 
   2   4   2      204.90      217.58      8.53 o 
   3   4   2     3068.08     2943.04     28.37 o 
   4   4   2      635.40      638.75      7.77 o 
   5   4   2      240.98      283.13      5.48 o 
   6   4   2      152.43      159.33      5.81 o 
   7   4   2        3.86        1.10      2.08 o 
   8   4   2      192.70      215.19     12.04 o 
   9   4   2      189.37      200.52      7.41 o 
  10   4   2       27.53       25.38      5.20 o 
  11   4   2        0.35       -1.91      3.21 o 
 -10   5   2        1.79       -0.06      3.14 o 
  -9   5   2       58.32       69.40     10.87 o 
  -8   5   2       33.36       34.48      4.19 o 
  -7   5   2       41.83       37.66      6.28 o 
  -6   5   2       28.18       23.28      3.94 o 
  -5   5   2       89.24      101.93      5.00 o 
  -4   5   2      278.48      246.63      4.89 o 
  -3   5   2     1195.34     1294.97     12.75 o 
  -2   5   2      312.87      390.03      5.89 o 
  -1   5   2     2776.32     2885.95     22.75 o 
   0   5   2     1043.18     1135.58     14.96 o 
   1   5   2      609.02      608.97      6.90 o 
   2   5   2      349.60      423.92      7.83 o 
   3   5   2      724.75      726.44     11.23 o 
   4   5   2      478.98      490.49      9.41 o 
   5   5   2        4.05        4.12      1.90 o 
   6   5   2       95.72      105.17     11.82 o 
   7   5   2       63.08       70.40      4.51 o 
   8   5   2       34.41       41.46      4.98 o 
   9   5   2       17.18       18.43      3.36 o 
  10   5   2       47.84       55.29      4.83 o 
 -10   6   2       27.01       36.68      5.08 o 
  -9   6   2        9.18       12.32      3.94 o 
  -8   6   2       76.66       93.13      6.02 o 
  -7   6   2       34.80       35.48      4.05 o 
  -6   6   2       19.68        7.38      2.59 o 
  -5   6   2      136.16      159.28      6.17 o 
  -4   6   2       77.79       93.06      6.10 o 
  -3   6   2      251.08      297.26      6.57 o 
  -2   6   2       11.11        9.70      1.62 o 
  -1   6   2      451.74      432.33      7.78 o 
   0   6   2       21.96       20.54      1.85 o 
   1   6   2      117.26      139.62      3.48 o 
   2   6   2      177.77      231.62     12.43 o 
   3   6   2      457.95      543.48     10.07 o 
   4   6   2       52.79       33.97      3.19 o 
   5   6   2      403.17      422.89      9.57 o 
   6   6   2       18.04       14.94      2.77 o 
   7   6   2        2.29        2.49      4.46 o 
   8   6   2      278.97      300.28     16.72 o 
   9   6   2        0.46       -3.15      2.10 o 
  10   6   2        0.55        8.08      2.97 o 
  -9   7   2        0.02       -2.35      2.59 o 
  -8   7   2        2.21       -1.80      2.51 o 
  -7   7   2       92.11       95.13      5.86 o 
  -6   7   2      142.34      136.41      6.31 o 
  -5   7   2        1.50        0.46      2.07 o 
  -4   7   2        8.65       10.34      2.03 o 
  -3   7   2      347.95      347.50      6.52 o 
  -2   7   2      998.98     1020.96     11.78 o 
  -1   7   2     1069.05     1160.44     12.70 o 
   0   7   2        2.43       -1.55      1.31 o 
   1   7   2      993.77     1101.33     17.03 o 
   2   7   2     1282.71     1339.86     32.92 o 
   3   7   2      139.62      142.69     11.30 o 
   4   7   2      263.25      285.24      7.99 o 
   5   7   2      107.10       82.26      4.86 o 
   6   7   2       36.27       28.66      3.68 o 
   7   7   2       97.14       81.26      5.20 o 
   8   7   2       13.77       14.44      3.27 o 
   9   7   2       19.42       20.94      3.66 o 
  10   7   2       28.40       33.77      4.49 o 
  -9   8   2       18.03       23.22      8.92 o 
  -8   8   2        1.78        2.10      5.59 o 
  -7   8   2        9.55       11.59      3.29 o 
  -6   8   2       37.15       34.48      5.11 o 
  -5   8   2       57.12       49.67      4.17 o 
  -4   8   2       30.83       28.71      3.45 o 
  -3   8   2       19.58       23.56      2.49 o 
  -2   8   2        0.07        0.53      1.69 o 
  -1   8   2       55.95       56.40      3.21 o 
   0   8   2       55.00       38.75      2.77 o 
   1   8   2      421.69      389.91     19.97 o 
   2   8   2        9.14       12.68      4.33 o 
   3   8   2       12.40        6.87      2.39 o 
   4   8   2        1.48       -0.45      1.70 o 
   5   8   2       70.38       73.16      8.40 o 
   6   8   2       41.20       43.88      4.22 o 
   7   8   2        2.73        2.58      2.49 o 
   8   8   2       15.47       13.36      3.26 o 
   9   8   2       45.99       47.33      5.24 o 
  -8   9   2        4.02       -7.93      5.28 o 
  -7   9   2       12.63       14.73      3.66 o 
  -6   9   2        0.34       -0.59      2.33 o 
  -5   9   2        0.32        2.46      2.33 o 
  -4   9   2       85.83       93.77     10.05 o 
  -3   9   2        3.50        1.29      4.37 o 
  -2   9   2      308.62      273.30      6.54 o 
  -1   9   2       19.18       18.50      2.43 o 
   0   9   2       22.23       21.19      3.00 o 
   1   9   2      526.33      555.56     11.49 o 
   2   9   2      369.69      358.81      9.26 o 
   3   9   2      272.67      246.92     17.76 o 
   4   9   2        1.54        3.27      2.46 o 
   5   9   2      144.75      138.54      6.68 o 
   6   9   2       31.81       30.49      4.63 o 
   7   9   2        9.81        9.88      3.00 o 
   8   9   2        1.87        2.95      2.62 o 
   9   9   2       20.16       26.51      7.93 o 
  -7  10   2        9.47        5.54      6.84 o 
  -6  10   2       39.34       39.93      4.58 o 
  -5  10   2        0.05        3.61      2.49 o 
  -4  10   2       26.55       21.01      3.43 o 
  -3  10   2        0.00       -2.60      1.74 o 
  -2  10   2      349.11      334.67      7.60 o 
  -1  10   2        2.67        2.95      2.17 o 
   0  10   2       69.84       61.80      4.60 o 
   1  10   2      119.52      111.02      5.75 o 
   2  10   2       93.03       80.17     16.16 o 
   3  10   2        9.44        6.37      3.77 o 
   4  10   2       36.62       45.65      4.56 o 
   5  10   2       25.36       26.46      4.85 o 
   6  10   2        3.29        3.70      3.59 o 
   7  10   2        5.09        4.47      3.77 o 
   8  10   2       54.59       45.03      4.96 o 
  -7  11   2        0.52       -4.68      6.32 o 
  -6  11   2        9.41        6.21      3.03 o 
  -5  11   2       22.09       17.50      4.11 o 
  -4  11   2      175.77      176.62     15.38 o 
  -3  11   2       86.87       98.25      5.67 o 
  -2  11   2       37.80       52.44      4.39 o 
  -1  11   2      221.43      202.38      7.55 o 
   0  11   2       47.39       65.50      4.92 o 
   1  11   2       55.18       59.01      4.82 o 
   2  11   2       24.39       40.56      7.93 o 
   3  11   2        1.04        0.50      2.42 o 
   4  11   2      166.83      156.51      9.27 o 
   5  11   2        5.36        4.32      3.98 o 
   6  11   2       21.41       22.48      4.10 o 
   7  11   2       31.63       22.65      4.22 o 
  -6  12   2        7.27        7.97      7.19 o 
  -5  12   2        4.88        5.60      3.06 o 
  -4  12   2       81.35       61.24      6.24 o 
  -3  12   2      201.12      206.17     10.31 o 
  -2  12   2       38.64       33.96      6.11 o 
  -1  12   2        0.14       -0.89      2.48 o 
   0  12   2       19.76       14.16      3.30 o 
   1  12   2       26.66       21.54      3.85 o 
   2  12   2      180.01      191.31      9.96 o 
   3  12   2       15.55       10.81      3.38 o 
   4  12   2       14.89       10.43      6.89 o 
   5  12   2        2.99        5.42      3.32 o 
   6  12   2        6.72        2.51      2.93 o 
  -4  13   2        6.92        6.06      3.64 o 
  -3  13   2       27.43       39.59      5.72 o 
  -2  13   2        0.14       -1.39      2.77 o 
  -1  13   2        0.81       -0.20      2.61 o 
   0  13   2        7.30       10.25      3.21 o 
   1  13   2        0.03       -0.22      2.68 o 
   2  13   2      117.91      112.71      6.75 o 
   3  13   2        0.36        1.76      2.86 o 
   4  13   2        3.25       -0.44      3.34 o 
   5  13   2        2.71       -0.06      3.42 o 
  -2  14   2       14.45       23.82      5.28 o 
  -1  14   2       25.58       29.96      4.72 o 
   0  14   2        9.60       14.75      3.81 o 
   1  14   2        6.66        4.42      3.15 o 
   2  14   2        8.37        4.85      3.18 o 
   3  14   2       20.01       19.81      4.46 o 
  -3 -13   3        0.38       -1.04      7.75 o 
  -2 -13   3        1.59       -3.35      4.42 o 
  -1 -13   3       54.39       55.79     10.22 o 
   0 -13   3        0.68       -1.39      5.80 o 
   1 -13   3       53.08       81.77     10.83 o 
   2 -13   3        4.25        5.72      6.15 o 
   3 -13   3        0.07       -4.50      5.37 o 
  -5 -12   3        1.04       -2.80      2.37 o 
  -4 -12   3        0.05        1.48      2.51 o 
  -3 -12   3       11.29        4.65      2.91 o 
  -2 -12   3        0.85       -3.43      3.42 o 
  -1 -12   3        9.79       12.46      3.38 o 
   0 -12   3        6.38        4.68      5.98 o 
   1 -12   3      188.15      223.32     13.69 o 
   2 -12   3       91.70       88.44      9.70 o 
   3 -12   3       13.92       20.18      6.41 o 
   4 -12   3        1.12       -0.43      5.37 o 
  -6 -11   3       73.88       85.59      6.89 o 
  -5 -11   3       95.15      104.45      6.79 o 
  -4 -11   3       58.50       67.15      5.52 o 
  -3 -11   3        5.85        7.20      2.96 o 
  -2 -11   3       56.46       64.13      5.20 o 
  -1 -11   3      154.62      171.70      7.49 o 
   0 -11   3      226.17      215.53      7.69 o 
   1 -11   3       24.42       22.18      6.50 o 
   2 -11   3       62.06       56.13      8.14 o 
   3 -11   3        2.14        0.45      5.28 o 
   4 -11   3        0.17       -0.71      3.23 o 
   5 -11   3        7.41        2.08      5.63 o 
   6 -11   3        3.18       15.77      7.45 o 
  -7 -10   3        9.36        9.13      3.34 o 
  -6 -10   3        1.97        3.54      2.67 o 
  -5 -10   3        0.16        2.30      2.44 o 
  -4 -10   3        0.15       -0.90      2.31 o 
  -3 -10   3      231.43      248.88      8.66 o 
  -2 -10   3       33.86       43.23      4.22 o 
  -1 -10   3       30.89       34.41      3.73 o 
   0 -10   3       14.83       11.25      3.68 o 
   1 -10   3      157.19      160.27      6.60 o 
   2 -10   3      650.48      691.09     27.20 o 
   3 -10   3        9.90       11.35      3.43 o 
   4 -10   3       29.01       31.01      4.48 o 
   5 -10   3        5.21        2.96      3.43 o 
   6 -10   3       14.84       17.50      7.02 o 
   7 -10   3       46.13       41.06      9.44 o 
  -8  -9   3       14.62       21.58      4.16 o 
  -7  -9   3       43.84       47.67      5.00 o 
  -6  -9   3       54.36       54.73      7.45 o 
  -5  -9   3      146.34      140.89      7.41 o 
  -4  -9   3      134.28      125.33      6.34 o 
  -3  -9   3      277.54      283.20      8.87 o 
  -2  -9   3      343.80      345.24     14.08 o 
  -1  -9   3      106.84      116.68      5.62 o 
   0  -9   3      542.22      553.30     11.23 o 
   1  -9   3      240.69      253.88      6.37 o 
   2  -9   3      238.68      246.08      6.14 o 
   3  -9   3       98.14      113.32      8.40 o 
   4  -9   3        0.20        0.79      2.68 o 
   5  -9   3        2.91        6.51      3.64 o 
   6  -9   3        8.76       -6.37      4.24 o 
   7  -9   3        0.10       -1.39      5.20 o 
   8  -9   3        0.02        4.33      6.50 o 
  -9  -8   3        2.63        4.35      4.63 o 
  -8  -8   3       11.76        4.78      2.99 o 
  -7  -8   3        1.22       -1.66      2.30 o 
  -6  -8   3       53.87       62.66      5.15 o 
  -5  -8   3      649.89      635.14     13.46 o 
  -4  -8   3       44.10       44.07      4.23 o 
  -3  -8   3        2.27        1.64      2.18 o 
  -2  -8   3      161.07      170.01      6.41 o 
  -1  -8   3      438.79      438.01      9.53 o 
   0  -8   3      164.98      181.60      5.91 o 
   1  -8   3       94.19      111.34      4.17 o 
   2  -8   3      792.79      794.11     10.67 o 
   3  -8   3       16.18       12.43      3.25 o 
   4  -8   3      237.88      258.92      9.70 o 
   5  -8   3       17.35       21.69      5.72 o 
   6  -8   3       24.75       25.40      4.09 o 
   7  -8   3       21.33       17.41      7.10 o 
   8  -8   3        1.96       -7.54      5.02 o 
  -9  -7   3       15.72       11.17      4.33 o 
  -8  -7   3       16.36       16.36      3.43 o 
  -7  -7   3      175.69      172.86      7.44 o 
  -6  -7   3      349.18      362.39     12.69 o 
  -5  -7   3       30.98       36.42      4.20 o 
  -4  -7   3      339.76      339.81      9.03 o 
  -3  -7   3       27.41       26.07      3.17 o 
  -2  -7   3      168.10      158.04      4.91 o 
  -1  -7   3       31.23       35.96      2.29 o 
   0  -7   3        0.64        1.32      1.56 o 
   1  -7   3      220.12      223.35      6.44 o 
   2  -7   3       28.94       30.49      2.26 o 
   3  -7   3        0.05        2.29      1.45 o 
   4  -7   3       15.18       14.73      3.06 o 
   5  -7   3       83.60       76.86      5.28 o 
   6  -7   3      144.70      160.93      7.30 o 
   7  -7   3       10.27        3.98      4.94 o 
   8  -7   3       33.34       32.48      8.14 o 
   9  -7   3       20.16        9.27      6.84 o 
 -10  -6   3        4.20        1.56      3.46 o 
  -9  -6   3       14.68       17.07      4.42 o 
  -8  -6   3      286.34      298.06     21.96 o 
  -7  -6   3        7.19        6.83      2.93 o 
  -6  -6   3      287.24      285.28      8.78 o 
  -5  -6   3        3.92        1.36      2.04 o 
  -4  -6   3       93.10       87.25      4.69 o 
  -3  -6   3       13.17       12.17      1.25 o 
  -2  -6   3      131.09      163.59      4.05 o 
  -1  -6   3      363.18      378.79      6.10 o 
   0  -6   3      189.98      175.69      5.14 o 
   1  -6   3      644.36      649.55     10.83 o 
   2  -6   3      875.10      935.49     10.62 o 
   3  -6   3       84.44       65.95      5.04 o 
   4  -6   3       31.35       28.21      4.54 o 
   5  -6   3        6.43       10.36      2.72 o 
   6  -6   3        6.64        5.06      2.75 o 
   7  -6   3       77.68       91.56      9.79 o 
   8  -6   3        7.57        2.86      5.72 o 
   9  -6   3       12.49        3.64      7.02 o 
 -10  -5   3        8.06       16.29      4.76 o 
  -9  -5   3        1.10        1.39      3.03 o 
  -8  -5   3        0.80        1.19      2.69 o 
  -7  -5   3        0.36        2.13      2.27 o 
  -6  -5   3       62.83       66.70      4.66 o 
  -5  -5   3        0.04        0.29      2.03 o 
  -4  -5   3      184.12      177.02      4.43 o 
  -3  -5   3       23.39       20.05      1.78 o 
  -2  -5   3      594.72      599.11      6.29 o 
  -1  -5   3      507.60      571.42      7.28 o 
   0  -5   3        0.03       -0.36      1.26 o 
   1  -5   3       12.26       17.69      2.16 o 
   2  -5   3       72.08       67.37      2.58 o 
   3  -5   3      442.56      493.80      6.89 o 
   4  -5   3       45.86       44.21      2.42 o 
   5  -5   3        0.03        1.59      1.33 o 
   6  -5   3        6.34        8.49      2.64 o 
   7  -5   3        2.66        1.39      2.53 o 
   8  -5   3        5.69       12.21      6.32 o 
   9  -5   3        1.04       -4.42      5.63 o 
  10  -5   3        5.85        2.08      7.54 o 
 -10  -4   3       48.70       41.58      6.41 o 
  -9  -4   3       25.46       18.80      4.85 o 
  -8  -4   3      248.66      251.47     11.35 o 
  -7  -4   3      161.32      182.33     10.27 o 
  -6  -4   3       18.44       19.88      3.01 o 
  -5  -4   3       15.97       18.90      2.21 o 
  -4  -4   3      409.20      394.23     10.68 o 
  -3  -4   3      103.55      108.31      6.17 o 
  -2  -4   3     1118.94     1069.66     12.64 o 
  -1  -4   3      411.95      379.61      5.33 o 
   0  -4   3       75.23       81.42      2.41 o 
   1  -4   3      128.41      147.32      3.13 o 
   2  -4   3      145.72      108.05      2.76 o 
   3  -4   3        0.09        0.08      0.90 o 
   4  -4   3      230.92      227.55      4.54 o 
   5  -4   3       10.12       14.38      1.77 o 
   6  -4   3       28.94       29.64      2.41 o 
   7  -4   3       42.35       43.93      7.88 o 
   8  -4   3       54.72       59.94      8.58 o 
   9  -4   3        5.00       10.22      6.06 o 
  10  -4   3        3.20        1.99      6.84 o 
 -10  -3   3       43.81       64.62      7.10 o 
  -9  -3   3        2.50        1.21      3.12 o 
  -8  -3   3       77.02       81.25      6.76 o 
  -7  -3   3      338.88      389.66      8.71 o 
  -6  -3   3      244.96      269.94     12.45 o 
  -5  -3   3        1.36        2.34      1.57 o 
  -4  -3   3      360.88      412.90      6.59 o 
  -3  -3   3      411.32      366.44      9.97 o 
  -2  -3   3     1205.28     1231.56     11.37 o 
  -1  -3   3      132.67      113.02      2.26 o 
   0  -3   3     1512.53     1377.18     17.98 o 
   1  -3   3       38.07       41.93      1.63 o 
   2  -3   3       79.51       81.73      2.17 o 
   3  -3   3      136.82      154.41      3.26 o 
   4  -3   3      698.58      644.29      7.82 o 
   5  -3   3      112.59      117.97      3.55 o 
   6  -3   3       32.70       55.15      3.89 o 
   7  -3   3      119.80      125.32      4.31 o 
   8  -3   3       30.00       27.55      6.76 o 
   9  -3   3       43.71       40.89      8.58 o 
  10  -3   3        1.35       -3.38      5.98 o 
 -11  -2   3        3.85        8.75      4.42 o 
 -10  -2   3       67.25       69.47      7.19 o 
  -9  -2   3      137.53      138.95      8.84 o 
  -8  -2   3       44.40       44.99      8.58 o 
  -7  -2   3       14.17       13.17      3.00 o 
  -6  -2   3       37.19       38.35      2.77 o 
  -5  -2   3       60.81       69.16      3.23 o 
  -4  -2   3     1231.62     1254.12     12.63 o 
  -3  -2   3      439.55      433.06      6.03 o 
  -2  -2   3     3678.84     3782.47     27.38 o 
  -1  -2   3        1.89       -0.30      0.71 o 
   0  -2   3     2084.39     2002.71     13.09 o 
   1  -2   3      748.94      772.74     10.01 o 
   2  -2   3    10220.19     9751.53     64.76 o 
   3  -2   3       88.20       89.48      2.35 o 
   4  -2   3     1042.10      927.19     13.73 o 
   5  -2   3      148.49      169.74      4.03 o 
   6  -2   3       31.03       36.74      2.36 o 
   7  -2   3        9.51       10.02      1.86 o 
   8  -2   3       13.65       14.85      3.07 o 
   9  -2   3       14.94        9.53      6.15 o 
  10  -2   3        0.49        0.61      5.63 o 
  11  -2   3        6.90       -5.20      6.76 o 
 -11  -1   3        2.21        1.56      3.55 o 
 -10  -1   3       41.34       46.43      6.32 o 
  -9  -1   3       23.77       18.04      3.75 o 
  -8  -1   3        9.62        8.76      2.82 o 
  -7  -1   3      327.26      349.77      9.16 o 
  -6  -1   3       36.98       39.19      2.66 o 
  -5  -1   3     1234.77     1385.53     13.91 o 
  -4  -1   3     2948.47     3097.42     25.78 o 
  -3  -1   3      517.76      494.29      6.31 o 
  -2  -1   3     3560.37     3455.21     41.47 o 
  -1  -1   3      336.82      365.69      4.36 o 
   0  -1   3      152.12      166.90      2.89 o 
   1  -1   3        4.67       25.86      2.86 o 
   2  -1   3    36872.18    33886.98    285.00 o 
   3  -1   3      301.42      308.01      4.26 o 
   4  -1   3      305.04      295.08      4.72 o 
   5  -1   3       89.47      108.21      3.20 o 
   6  -1   3       66.29       69.14      3.01 o 
   7  -1   3       44.04       52.94      2.96 o 
   8  -1   3       21.58       17.70      3.75 o 
   9  -1   3       25.28        9.96      5.54 o 
  10  -1   3        0.02       -4.24      5.20 o 
  11  -1   3        0.09       -7.54      6.32 o 
 -11   0   3        0.80        5.02      3.90 o 
 -10   0   3        4.54        3.77      3.12 o 
  -9   0   3       16.50       12.36      6.41 o 
  -8   0   3        0.19       -2.92      1.94 o 
  -7   0   3        1.37       -0.25      1.92 o 
  -6   0   3      959.82     1009.66     17.90 o 
  -5   0   3       17.46       34.68      2.15 o 
  -4   0   3        0.01        0.14      1.50 o 
  -3   0   3       90.72      112.31      2.84 o 
  -2   0   3      504.45      482.34      5.46 o 
  -1   0   3        8.58        6.22      0.81 o 
   0   0   3     8219.62     7840.36     66.98 o 
   1   0   3        0.25       -1.15      0.76 o 
   2   0   3    97562.00    82817.43   1563.64 o 
   3   0   3      132.47      147.68      3.51 o 
   4   0   3      284.10      257.42      4.32 o 
   5   0   3       54.35       50.35      2.31 o 
   6   0   3       10.02        4.67      1.42 o 
   7   0   3       12.44       14.90      1.99 o 
   8   0   3       35.54       33.08      2.75 o 
   9   0   3        1.19       -1.24      3.94 o 
  10   0   3        8.78        5.46      5.89 o 
 -11   1   3        3.99       -1.31      3.06 o 
 -10   1   3        0.00        3.92      3.04 o 
  -9   1   3       68.61       67.58     12.91 o 
  -8   1   3      328.20      349.34     10.00 o 
  -7   1   3       68.15       80.43      5.01 o 
  -6   1   3       30.62       29.73      3.25 o 
  -5   1   3     1498.25     1634.96     14.90 o 
  -4   1   3      569.25      639.08      7.13 o 
  -3   1   3      322.51      286.14      5.97 o 
  -2   1   3     3857.58     3647.44     62.41 o 
  -1   1   3       31.33       22.69      2.12 o 
   0   1   3       43.42       42.38      1.60 o 
   1   1   3      342.20      267.05      3.48 o 
   2   1   3    24606.97    23136.69    152.78 o 
   3   1   3     3931.47     3598.44     25.98 o 
   4   1   3      300.02      317.35      4.93 o 
   5   1   3       54.32       48.48      2.36 o 
   6   1   3      196.42      162.51      4.28 o 
   7   1   3        3.98        5.03      1.69 o 
   8   1   3      133.31      157.36      5.28 o 
   9   1   3       53.12       53.74      3.42 o 
 -11   2   3        2.30        4.87      3.28 o 
 -10   2   3       30.64       41.76      7.06 o 
  -9   2   3       59.64       69.97      5.51 o 
  -8   2   3      133.12      139.75      6.76 o 
  -7   2   3       90.48       94.66      5.22 o 
  -6   2   3       17.54       19.89      6.32 o 
  -5   2   3       14.12       14.08      3.30 o 
  -4   2   3      588.06      533.80      9.48 o 
  -3   2   3      756.14      796.81     11.04 o 
  -2   2   3     4464.01     4106.37     36.04 o 
  -1   2   3      153.79      132.73      3.44 o 
   0   2   3     3526.71     3213.49     22.61 o 
   1   2   3     8093.23     7818.63     76.97 o 
   2   2   3    50124.06    46367.83    301.79 o 
   3   2   3      651.21      536.29      6.23 o 
   4   2   3     2267.11     2064.75     17.25 o 
   5   2   3       21.88       22.31      2.16 o 
   6   2   3        0.10        7.12      4.90 o 
   7   2   3        1.72        0.96      1.50 o 
   8   2   3        1.86        1.12      2.63 o 
   9   2   3       24.81       31.32      4.94 o 
  10   2   3       26.57       19.23      4.33 o 
  11   2   3        0.05        2.77      3.38 o 
 -10   3   3       49.62       64.18      5.67 o 
  -9   3   3        5.36        7.05      3.13 o 
  -8   3   3       14.68       19.88      3.39 o 
  -7   3   3      161.20      156.93      6.52 o 
  -6   3   3        0.16        0.31      1.84 o 
  -5   3   3      281.30      352.25      8.35 o 
  -4   3   3       18.35       12.14      2.11 o 
  -3   3   3      148.17      119.20      6.15 o 
  -2   3   3       29.90       32.14      2.20 o 
  -1   3   3      483.95      374.70      4.85 o 
   0   3   3     1180.29     1136.18      9.94 o 
   1   3   3        0.44       -0.94      0.94 o 
   2   3   3     1092.44     1003.00     11.15 o 
   3   3   3      706.07      662.94      7.23 o 
   4   3   3        0.00       -0.79      1.03 o 
   5   3   3       18.80       24.25      2.01 o 
   6   3   3        0.04       -0.56      1.36 o 
   7   3   3      120.07      113.07      4.19 o 
   8   3   3       61.14       51.09      5.72 o 
   9   3   3        0.23        3.10      2.34 o 
  10   3   3       11.73       11.09      4.07 o 
  11   3   3        9.73       11.09      4.24 o 
 -10   4   3        0.03       -2.21      2.78 o 
  -9   4   3      124.27      139.62      7.15 o 
  -8   4   3       32.39       34.09      4.20 o 
  -7   4   3       94.18      105.20     23.74 o 
  -6   4   3        1.32       -0.04      2.11 o 
  -5   4   3       88.93       92.84      7.67 o 
  -4   4   3       86.22      120.03      4.91 o 
  -3   4   3      403.41      463.08      8.86 o 
  -2   4   3      388.02      425.96      5.78 o 
  -1   4   3      409.82      373.36      7.41 o 
   0   4   3      224.16      194.66      4.33 o 
   1   4   3     1340.96     1264.99     11.17 o 
   2   4   3      424.11      464.65      9.88 o 
   3   4   3      107.19      123.60      3.25 o 
   4   4   3       24.31       27.05      1.82 o 
   5   4   3      664.91      646.46      8.52 o 
   6   4   3       76.61       80.82      4.22 o 
   7   4   3       19.97       21.63      2.95 o 
   8   4   3        0.88        1.85      2.03 o 
   9   4   3        6.67       11.51      2.70 o 
  10   4   3       15.62       19.55      4.37 o 
  11   4   3        2.53        4.42      3.90 o 
 -10   5   3       48.02       39.60      8.14 o 
  -9   5   3       14.98       17.03      3.76 o 
  -8   5   3       22.85       17.85      3.71 o 
  -7   5   3      162.23      185.62      9.31 o 
  -6   5   3      116.53      125.63      7.32 o 
  -5   5   3       12.33        9.47      2.56 o 
  -4   5   3       59.55       59.60      3.21 o 
  -3   5   3      699.87      671.50     10.95 o 
  -2   5   3     1003.64      950.41     10.26 o 
  -1   5   3       62.39       70.79      2.76 o 
   0   5   3      917.74      878.61      9.34 o 
   1   5   3      123.99      114.12      2.94 o 
   2   5   3     1049.24     1206.94     14.89 o 
   3   5   3      100.43      104.00      4.28 o 
   4   5   3     1521.05     1588.78     24.64 o 
   5   5   3       28.43       23.20      2.85 o 
   6   5   3      103.14      119.63      5.28 o 
   7   5   3        2.56        4.27      3.38 o 
   8   5   3      101.86       98.04      7.23 o 
   9   5   3       99.53      120.63      6.20 o 
  10   5   3        0.02        1.74      2.39 o 
 -10   6   3        2.28        1.75      4.76 o 
  -9   6   3       20.56       16.85      3.99 o 
  -8   6   3       25.76       31.32      4.24 o 
  -7   6   3        0.32       -0.38      2.31 o 
  -6   6   3        1.55        4.99      2.42 o 
  -5   6   3      146.51      156.16      6.36 o 
  -4   6   3       48.97       44.33      2.57 o 
  -3   6   3       35.42       42.79      3.33 o 
  -2   6   3      349.34      360.08      6.24 o 
  -1   6   3     1147.35     1128.78     11.95 o 
   0   6   3     1683.84     1887.91     16.82 o 
   1   6   3      700.65      737.39      8.51 o 
   2   6   3        0.59       -2.02      1.34 o 
   3   6   3        0.75        0.12      1.56 o 
   4   6   3      158.47      158.47      5.80 o 
   5   6   3       13.95       15.32      4.85 o 
   6   6   3       12.24       11.39      2.70 o 
   7   6   3        3.19        3.11      2.18 o 
   8   6   3       34.31       35.98      5.07 o 
   9   6   3       26.87       24.31      4.33 o 
  10   6   3        6.44        3.44      2.80 o 
  -9   7   3        0.03       -4.55      3.03 o 
  -8   7   3        3.46       -2.21      4.85 o 
  -7   7   3      158.38      143.38     14.42 o 
  -6   7   3       63.14       58.16      4.81 o 
  -5   7   3      108.68      112.06      7.41 o 
  -4   7   3       14.98       19.49      3.02 o 
  -3   7   3      246.74      261.50      6.75 o 
  -2   7   3        3.68        2.46      1.67 o 
  -1   7   3       63.11       50.45      2.85 o 
   0   7   3       39.73       42.93      3.52 o 
   1   7   3      156.46      171.12      4.26 o 
   2   7   3     1412.79     1439.84     18.45 o 
   3   7   3       99.65       96.22      4.74 o 
   4   7   3       63.75       70.57      4.34 o 
   5   7   3        9.58        4.85      2.25 o 
   6   7   3      159.90      162.07      6.74 o 
   7   7   3      141.36      150.23      6.61 o 
   8   7   3       25.06       30.31      4.50 o 
   9   7   3        4.27        2.56      2.56 o 
  10   7   3       21.14       17.24      3.74 o 
  -9   8   3        2.50        4.49      3.43 o 
  -8   8   3       44.73       41.56      5.93 o 
  -7   8   3       16.58       15.76      3.67 o 
  -6   8   3        0.09       -0.48      2.36 o 
  -5   8   3       14.13       15.87      3.26 o 
  -4   8   3       42.17       35.99      7.02 o 
  -3   8   3      285.10      292.60      6.62 o 
  -2   8   3        0.54        2.17      1.98 o 
  -1   8   3       58.41       59.42      3.27 o 
   0   8   3      713.13      693.66      9.66 o 
   1   8   3      399.21      423.04      9.41 o 
   2   8   3      132.10      154.41      6.07 o 
   3   8   3       19.62       23.10      3.16 o 
   4   8   3       11.05        9.96      2.71 o 
   5   8   3      168.46      163.01      9.96 o 
   6   8   3       59.95       72.86      5.06 o 
   7   8   3       37.06       34.96      4.12 o 
   8   8   3       16.55       22.42      3.70 o 
   9   8   3       39.86       47.32      5.01 o 
  -8   9   3        2.62        5.29      5.85 o 
  -7   9   3       43.30       40.58      4.76 o 
  -6   9   3        0.00       -3.01      2.30 o 
  -5   9   3      117.06      113.33      6.07 o 
  -4   9   3        0.82        4.07      7.49 o 
  -3   9   3      251.63      264.71     21.09 o 
  -2   9   3      486.43      445.01      8.34 o 
  -1   9   3      434.19      441.61      8.16 o 
   0   9   3       50.62       56.24      4.11 o 
   1   9   3        3.71        7.06      2.52 o 
   2   9   3      129.27      137.73      5.97 o 
   3   9   3       26.22       19.79      4.37 o 
   4   9   3       99.69      112.65      5.81 o 
   5   9   3       15.62       17.24      5.20 o 
   6   9   3       51.11       52.23      9.31 o 
   7   9   3       23.27       26.85      3.99 o 
   8   9   3        6.45        9.40      3.27 o 
   9   9   3       17.22       21.71      4.10 o 
  -7  10   3        0.68       -0.29      2.87 o 
  -6  10   3       12.69       17.53      6.80 o 
  -5  10   3       43.32       47.96      4.68 o 
  -4  10   3       20.90       12.69      3.12 o 
  -3  10   3       54.23       40.76      3.96 o 
  -2  10   3       93.96       85.84      4.21 o 
  -1  10   3       11.56       12.56      2.91 o 
   0  10   3      143.02      134.03      6.16 o 
   1  10   3        0.62        0.76      2.18 o 
   2  10   3       41.56       44.98      4.20 o 
   3  10   3       63.64       56.74      4.70 o 
   4  10   3       18.24       10.99      3.17 o 
   5  10   3      456.31      412.98     12.69 o 
   6  10   3        4.09        1.27      2.51 o 
   7  10   3        1.65       -0.47      2.47 o 
   8  10   3        0.46        4.63      2.77 o 
  -7  11   3        0.83       -2.82      2.73 o 
  -6  11   3       23.12       17.23      7.80 o 
  -5  11   3        6.12        4.95      2.86 o 
  -4  11   3       47.70       43.81      4.53 o 
  -3  11   3      410.57      429.22     11.11 o 
  -2  11   3       26.98       30.79      3.82 o 
  -1  11   3        0.21        1.92      2.60 o 
   0  11   3        0.41        0.17      4.85 o 
   1  11   3       85.96       71.02      5.03 o 
   2  11   3        0.41       -3.56      3.21 o 
   3  11   3      497.33      498.64     12.55 o 
   4  11   3      110.87      115.79      7.41 o 
   5  11   3       22.48       20.99      6.37 o 
   6  11   3       42.83       38.81      5.98 o 
   7  11   3        7.95        6.33      3.19 o 
  -6  12   3       14.44       15.27      4.03 o 
  -5  12   3        0.17       -2.56      2.58 o 
  -4  12   3       74.65       72.76      6.93 o 
  -3  12   3       34.17       29.28      4.94 o 
  -2  12   3      144.02      141.72      8.58 o 
  -1  12   3        4.72       -0.70      2.32 o 
   0  12   3      252.70      255.82      9.88 o 
   1  12   3        9.04        5.52      3.00 o 
   2  12   3      216.89      226.00      8.87 o 
   3  12   3       11.96        9.82      6.45 o 
   4  12   3      107.43      121.14      7.15 o 
   5  12   3        0.24       -3.41      2.77 o 
   6  12   3        8.48        3.53      3.11 o 
  -4  13   3       20.22       20.62      4.94 o 
  -3  13   3        4.91        4.94      3.55 o 
  -2  13   3       69.82       85.24      7.54 o 
  -1  13   3        7.42       10.08      4.55 o 
   0  13   3        1.47        1.02      2.86 o 
   1  13   3       28.72       20.64      3.93 o 
   2  13   3        5.87        3.84      3.23 o 
   3  13   3        0.15        0.28      2.73 o 
   4  13   3       76.18       62.89      8.40 o 
   5  13   3       13.08        7.36      3.63 o 
  -2  14   3        2.91        0.61      3.29 o 
  -1  14   3        7.22        8.33      3.38 o 
   0  14   3        0.95       -1.80      2.60 o 
   1  14   3        0.00        0.20      2.92 o 
   2  14   3       19.67       15.46      4.03 o 
   3  14   3       18.37       14.07      4.07 o 
  -2 -13   4        7.76        4.94      7.45 o 
  -1 -13   4        0.00        4.94      7.19 o 
   0 -13   4        2.45       -0.69      6.76 o 
   1 -13   4       10.44       11.78      6.41 o 
   2 -13   4        1.34       -7.71      5.20 o 
  -5 -12   4       19.11       20.44      7.93 o 
  -4 -12   4       10.68        3.73      6.41 o 
  -3 -12   4        9.71       10.69      4.33 o 
  -2 -12   4       44.12       42.05      4.83 o 
  -1 -12   4       79.36      102.39     11.61 o 
   0 -12   4        0.66       -3.55      4.94 o 
   1 -12   4       30.46       15.85      6.58 o 
   2 -12   4       18.59       21.66      6.76 o 
   3 -12   4        0.00       -4.59      4.59 o 
   4 -12   4       19.68       22.52      7.19 o 
  -6 -11   4       54.70       50.13      7.41 o 
  -5 -11   4       24.09       30.06      4.58 o 
  -4 -11   4       10.08        2.66      2.55 o 
  -3 -11   4       27.65       25.88      3.94 o 
  -2 -11   4        9.17        5.23      7.15 o 
  -1 -11   4       11.83        0.95      2.69 o 
   0 -11   4      103.55      107.24     10.05 o 
   1 -11   4        0.78        6.67      5.63 o 
   2 -11   4        0.98       -6.63      4.42 o 
   3 -11   4        2.14        3.34      3.22 o 
   4 -11   4        3.96        8.42      3.87 o 
   5 -11   4        0.48       -6.63      4.42 o 
  -7 -10   4        1.63       -1.90      2.77 o 
  -6 -10   4        0.00       -0.99      2.95 o 
  -5 -10   4       19.60       15.61      3.35 o 
  -4 -10   4      217.64      207.71      8.22 o 
  -3 -10   4        1.58       -3.37      4.03 o 
  -2 -10   4       40.04       28.05      3.98 o 
  -1 -10   4        6.02        4.24      2.32 o 
   0 -10   4       12.56       14.60      4.94 o 
   1 -10   4       49.14       75.19      8.23 o 
   2 -10   4        0.34       -1.43      2.50 o 
   3 -10   4        0.08       -1.09      2.78 o 
   4 -10   4       39.96       39.07      4.99 o 
   5 -10   4        0.94       -4.46      3.00 o 
   6 -10   4       17.74       13.77      6.41 o 
   7 -10   4       48.56       41.23      9.53 o 
  -8  -9   4        3.41        0.17      2.84 o 
  -7  -9   4       18.44       21.43      4.85 o 
  -6  -9   4       39.98       37.04      4.55 o 
  -5  -9   4      196.97      214.87      8.35 o 
  -4  -9   4      201.31      226.24      9.92 o 
  -3  -9   4      406.23      401.44     10.57 o 
  -2  -9   4      118.20      136.78      7.45 o 
  -1  -9   4      130.74      120.81     11.78 o 
   0  -9   4      100.52       91.91      5.80 o 
   1  -9   4       64.47       67.49      4.91 o 
   2  -9   4       70.14       70.77      5.20 o 
   3  -9   4       38.82       46.99      5.85 o 
   4  -9   4        2.12        2.77      3.00 o 
   5  -9   4        6.04        4.54      3.05 o 
   6  -9   4        5.75        7.19      5.37 o 
   7  -9   4       16.61       13.77      6.41 o 
  -8  -8   4       20.12       18.28      3.91 o 
  -7  -8   4       77.85       66.68      5.37 o 
  -6  -8   4       27.53       22.95      3.97 o 
  -5  -8   4       29.16       23.45      3.63 o 
  -4  -8   4      310.27      318.50      9.34 o 
  -3  -8   4        0.92       -0.19      4.20 o 
  -2  -8   4      257.61      233.66      7.48 o 
  -1  -8   4       71.07       69.61      9.01 o 
   0  -8   4       11.20        6.97      1.71 o 
   1  -8   4      515.62      542.33      8.54 o 
   2  -8   4      695.44      711.00     14.00 o 
   3  -8   4      309.25      321.66     10.65 o 
   4  -8   4       36.94       41.28      4.33 o 
   5  -8   4        0.74        1.61      2.75 o 
   6  -8   4        0.18       -2.64      2.63 o 
   7  -8   4        0.00       -2.25      4.76 o 
   8  -8   4       12.28       13.69      6.93 o 
  -9  -7   4        3.36        1.13      2.95 o 
  -8  -7   4        3.52        2.81      2.77 o 
  -7  -7   4       81.41       95.57      5.95 o 
  -6  -7   4      555.16      548.14     16.42 o 
  -5  -7   4       75.78       87.45      7.45 o 
  -4  -7   4       20.98       30.90      3.41 o 
  -3  -7   4       45.12       48.51      3.92 o 
  -2  -7   4       32.64       35.86      2.41 o 
  -1  -7   4      309.66      340.21      7.71 o 
   0  -7   4      486.43      483.36      7.55 o 
   1  -7   4       86.15       96.85      3.49 o 
   2  -7   4       69.71       85.34      3.40 o 
   3  -7   4       71.36       72.27     12.65 o 
   4  -7   4       26.29       26.71      3.67 o 
   5  -7   4       18.03       21.12      3.47 o 
   6  -7   4       17.02       19.43      4.11 o 
   7  -7   4       20.48       14.38      5.89 o 
   8  -7   4        0.06       -5.80      4.24 o 
   9  -7   4        1.67       -6.58      5.80 o 
  -9  -6   4       22.83       17.93      4.94 o 
  -8  -6   4        5.22        4.38      2.64 o 
  -7  -6   4      326.75      327.83     14.86 o 
  -6  -6   4        8.62        8.05      2.74 o 
  -5  -6   4     2430.95     2409.99     28.56 o 
  -4  -6   4       12.80       10.64      2.63 o 
  -3  -6   4      679.04      659.16      7.38 o 
  -2  -6   4      192.76      226.44      8.74 o 
  -1  -6   4     1650.46     1629.23     15.57 o 
   0  -6   4       93.11      107.83      3.39 o 
   1  -6   4        8.75        9.83      1.95 o 
   2  -6   4      602.76      626.47      8.25 o 
   3  -6   4        0.48        0.97      1.15 o 
   4  -6   4        0.10        0.43      2.00 o 
   5  -6   4        6.02        8.58      2.73 o 
   6  -6   4       26.81       26.30      4.20 o 
   7  -6   4        4.82       11.28      3.33 o 
   8  -6   4        0.64        0.00      5.02 o 
   9  -6   4        0.48       -1.99      5.63 o 
 -10  -5   4        0.81       -3.38      2.69 o 
  -9  -5   4        5.79        2.60      3.29 o 
  -8  -5   4      134.88      140.51      8.84 o 
  -7  -5   4        3.32       -0.28      2.24 o 
  -6  -5   4        0.01        0.66      2.11 o 
  -5  -5   4        2.25       -0.69      1.96 o 
  -4  -5   4        7.40        0.39      1.39 o 
  -3  -5   4       24.62       22.88      2.64 o 
  -2  -5   4        1.33        1.82      0.91 o 
  -1  -5   4     1338.40     1379.99     13.30 o 
   0  -5   4      302.84      348.22     11.35 o 
   1  -5   4       29.36       37.18      2.76 o 
   2  -5   4       93.90       79.18      2.75 o 
   3  -5   4      371.45      394.55      8.75 o 
   4  -5   4       21.13       36.07     11.56 o 
   5  -5   4       63.73       73.86      4.72 o 
   6  -5   4       33.41       17.43      3.14 o 
   7  -5   4       13.06       12.89      3.55 o 
   8  -5   4       23.80       28.41      7.36 o 
   9  -5   4       33.31       25.38      8.06 o 
  10  -5   4       11.89       10.22      7.54 o 
 -10  -4   4        0.47       -1.39      3.12 o 
  -9  -4   4        8.98       12.47      4.16 o 
  -8  -4   4      147.24      136.87      8.49 o 
  -7  -4   4      153.31      161.59     13.38 o 
  -6  -4   4        2.68        3.58      3.64 o 
  -5  -4   4      395.77      369.37      7.02 o 
  -4  -4   4       73.32       70.42      3.22 o 
  -3  -4   4      575.17      594.30      7.90 o 
  -2  -4   4      329.71      423.67      6.22 o 
  -1  -4   4      206.66      194.35      3.34 o 
   0  -4   4      454.16      463.66      6.97 o 
   1  -4   4      113.37      127.88      6.74 o 
   2  -4   4      165.06      131.24      3.03 o 
   3  -4   4      374.86      390.90     10.38 o 
   4  -4   4        3.12        0.22      1.06 o 
   5  -4   4        0.88        3.51      2.16 o 
   6  -4   4        1.75        1.91      2.23 o 
   7  -4   4       27.62       30.56      4.72 o 
   8  -4   4        5.30        2.60      4.68 o 
   9  -4   4        0.68       -5.89      4.33 o 
  10  -4   4        0.00       -2.95      6.41 o 
 -10  -3   4       48.63       62.02      7.28 o 
  -9  -3   4       17.31       14.12      4.33 o 
  -8  -3   4       54.38       49.81      5.89 o 
  -7  -3   4        8.74        3.46      2.33 o 
  -6  -3   4       10.28        8.28      3.30 o 
  -5  -3   4      260.26      272.91      5.94 o 
  -4  -3   4     1024.39     1051.12     11.72 o 
  -3  -3   4     4851.29     4858.12     39.17 o 
  -2  -3   4      338.97      351.12      5.32 o 
  -1  -3   4     1120.99     1067.55      8.75 o 
   0  -3   4     1949.41     2135.64     16.79 o 
   1  -3   4      371.63      374.25      4.69 o 
   2  -3   4      400.16      411.73      7.92 o 
   3  -3   4     2055.08     2071.78     16.91 o 
   4  -3   4      115.00      132.06      3.30 o 
   5  -3   4      182.21      190.49      5.35 o 
   6  -3   4       18.66       24.08      3.17 o 
   7  -3   4       54.09       53.88      4.35 o 
   8  -3   4       34.36       22.58      3.57 o 
   9  -3   4       23.24       38.46      7.88 o 
  10  -3   4        0.51       -2.51      5.63 o 
 -10  -2   4       39.49       45.56      6.50 o 
  -9  -2   4       31.72       35.34      5.46 o 
  -8  -2   4       14.70       19.81      3.44 o 
  -7  -2   4       11.86       11.34      2.82 o 
  -6  -2   4       56.36       75.35      3.73 o 
  -5  -2   4      327.62      338.99      7.21 o 
  -4  -2   4       17.63        9.71      1.66 o 
  -3  -2   4      426.92      491.93      8.12 o 
  -2  -2   4        0.01        1.76      0.93 o 
  -1  -2   4      192.89      186.65      3.38 o 
   0  -2   4      411.57      389.99      4.55 o 
   1  -2   4      125.27      123.97      3.80 o 
   2  -2   4        0.43       -0.15      1.13 o 
   3  -2   4      127.98      158.81      2.96 o 
   4  -2   4      104.09       66.66      2.45 o 
   5  -2   4      754.80      838.58     16.20 o 
   6  -2   4        2.09       15.17      6.86 o 
   7  -2   4       13.68       14.22      3.25 o 
   8  -2   4        9.13        6.92      2.69 o 
   9  -2   4       32.63       43.40      8.32 o 
  10  -2   4        0.96       -1.99      5.54 o 
 -11  -1   4        0.53        1.65      3.81 o 
 -10  -1   4        0.17        3.38      3.29 o 
  -9  -1   4       22.16       19.67      6.11 o 
  -8  -1   4       61.72       59.69      5.54 o 
  -7  -1   4      105.98      104.60      9.66 o 
  -6  -1   4      167.50      161.15      4.69 o 
  -5  -1   4       43.61       32.86      4.76 o 
  -4  -1   4      985.53     1143.13     11.83 o 
  -3  -1   4       13.88        8.04      1.32 o 
  -2  -1   4      302.42      299.07      4.47 o 
  -1  -1   4      635.32      623.02      6.42 o 
   0  -1   4     1022.26     1078.68      9.07 o 
   1  -1   4       86.55       69.86      3.64 o 
   2  -1   4      523.33      548.27      8.53 o 
   3  -1   4     2201.10     2190.53     19.59 o 
   4  -1   4       24.86       22.26      1.60 o 
   5  -1   4      130.22      131.10      3.48 o 
   6  -1   4        0.14        2.05      1.59 o 
   7  -1   4        4.68       12.51      1.87 o 
   8  -1   4       46.43       41.53      4.04 o 
   9  -1   4      113.68      110.01     10.65 o 
  10  -1   4        4.67        1.04      5.54 o 
  11  -1   4        0.03       -8.19      5.46 o 
 -11   0   4       11.47        8.14      4.50 o 
 -10   0   4        0.22       -2.50      2.61 o 
  -9   0   4       72.73       87.81     12.56 o 
  -8   0   4       40.29       39.68      4.20 o 
  -7   0   4        0.41        4.59      3.98 o 
  -6   0   4        5.02        8.97      5.80 o 
  -5   0   4       34.29       58.91      2.71 o 
  -4   0   4     1834.65     1851.70     20.62 o 
  -3   0   4       77.81       65.12      2.37 o 
  -2   0   4       18.97       12.39      1.22 o 
  -1   0   4      221.28      190.63      3.03 o 
   0   0   4     4275.95     4165.53     28.68 o 
   1   0   4      268.42      228.76      3.73 o 
   2   0   4    39909.42    37131.15    314.34 o 
   3   0   4      929.37      809.52      8.80 o 
   4   0   4       14.61       11.50      1.26 o 
   5   0   4      139.21      134.25      3.52 o 
   6   0   4      239.29      241.24      5.12 o 
   7   0   4        1.18       -1.90      2.53 o 
   8   0   4      135.29      130.21      4.55 o 
   9   0   4       34.49       33.89      4.05 o 
  10   0   4       13.63       12.82      6.93 o 
  11   0   4        1.66        7.02      6.58 o 
 -11   1   4        0.00        1.72      3.35 o 
 -10   1   4        2.07        0.95      3.05 o 
  -9   1   4      113.32      130.08      6.89 o 
  -8   1   4      236.29      264.05      8.92 o 
  -7   1   4      121.63      131.19      7.62 o 
  -6   1   4      116.03      135.59      5.83 o 
  -5   1   4      429.66      424.80      5.89 o 
  -4   1   4     2644.52     2664.52     27.51 o 
  -3   1   4      292.01      296.43     10.57 o 
  -2   1   4      112.08      133.55      3.85 o 
  -1   1   4     1027.39     1137.65      9.62 o 
   0   1   4     1236.29     1164.35      9.57 o 
   1   1   4      599.17      627.30      5.31 o 
   2   1   4        0.08        3.04      2.64 o 
   3   1   4       48.02       56.76      4.21 o 
   4   1   4        0.67       -0.70      0.83 o 
   5   1   4      217.14      185.44      4.20 o 
   6   1   4      113.00      118.63      3.75 o 
   7   1   4       21.18       15.63      2.24 o 
   8   1   4       39.12       33.74      5.18 o 
   9   1   4       50.98       50.09      3.37 o 
 -10   2   4       17.21       16.79      4.10 o 
  -9   2   4        8.80       11.48      3.48 o 
  -8   2   4        6.95       -0.52      4.03 o 
  -7   2   4       10.92       12.27      2.93 o 
  -6   2   4        0.17        0.91      2.07 o 
  -5   2   4       48.17       52.60      4.89 o 
  -4   2   4      541.87      584.50     10.23 o 
  -3   2   4      188.95      198.03      5.29 o 
  -2   2   4     1487.89     1412.70     15.63 o 
  -1   2   4      303.80      287.75      3.78 o 
   0   2   4      734.99      765.26      7.24 o 
   1   2   4     1513.54     1474.33     11.92 o 
   2   2   4     3085.94     3063.88     22.37 o 
   3   2   4      183.11      207.62      4.34 o 
   4   2   4       32.69       45.94      2.16 o 
   5   2   4        5.46        9.83      1.53 o 
   6   2   4      285.75      285.54      5.79 o 
   7   2   4       16.51       17.76      2.13 o 
   8   2   4        3.34        4.20      1.78 o 
   9   2   4        0.72        1.38      1.98 o 
  10   2   4       37.10       33.44      5.02 o 
 -10   3   4       57.77       56.54      5.93 o 
  -9   3   4       35.46       29.03      4.28 o 
  -8   3   4        2.68        4.86      3.12 o 
  -7   3   4        8.71       14.29      3.14 o 
  -6   3   4      268.06      250.65     10.74 o 
  -5   3   4       16.82       13.33      5.11 o 
  -4   3   4        5.19        5.27      1.88 o 
  -3   3   4      931.87     1008.72     13.56 o 
  -2   3   4     1119.92     1093.61     13.40 o 
  -1   3   4      497.37      420.62      5.20 o 
   0   3   4     3014.01     3138.66     22.97 o 
   1   3   4      156.10      153.29      4.91 o 
   2   3   4      933.73      899.40      7.30 o 
   3   3   4      417.09      381.54      5.32 o 
   4   3   4      236.81      194.39      4.72 o 
   5   3   4       34.07       22.90      1.94 o 
   6   3   4       88.76       75.72      3.28 o 
   7   3   4       95.70       91.68      3.84 o 
   8   3   4       38.25       34.25      6.11 o 
   9   3   4       18.10       16.51      2.85 o 
  10   3   4       16.21       11.89      2.88 o 
 -10   4   4        1.36        1.34      3.12 o 
  -9   4   4       16.00       12.46      3.44 o 
  -8   4   4        6.57        9.02      2.86 o 
  -7   4   4       92.60       98.61     10.57 o 
  -6   4   4        2.01        9.55      2.63 o 
  -5   4   4       35.76       34.11      4.63 o 
  -4   4   4      537.97      510.04      9.98 o 
  -3   4   4     1648.82     1711.71     19.92 o 
  -2   4   4      257.27      275.02      4.48 o 
  -1   4   4       36.67       42.16      3.23 o 
   0   4   4        4.06       19.18      1.73 o 
   1   4   4       12.58       17.16      1.40 o 
   2   4   4        1.52        5.38      0.78 o 
   3   4   4     1835.38     1826.46     15.53 o 
   4   4   4       14.25       27.76      3.91 o 
   5   4   4      522.22      537.27      8.47 o 
   6   4   4       74.23       79.65      4.26 o 
   7   4   4        2.60        3.16      2.03 o 
   8   4   4        0.76        1.23      2.06 o 
   9   4   4       56.57       70.80      4.71 o 
  10   4   4        0.08       -2.90      1.93 o 
  11   4   4        1.19        4.68      3.90 o 
 -10   5   4        9.98        4.10      3.42 o 
  -9   5   4       46.59       43.75      5.06 o 
  -8   5   4       37.55       49.17      6.76 o 
  -7   5   4        1.59        3.41      2.69 o 
  -6   5   4      261.64      228.05      7.78 o 
  -5   5   4        5.13        2.13      2.07 o 
  -4   5   4       90.76       99.91      4.76 o 
  -3   5   4        0.35        3.01      1.40 o 
  -2   5   4     1627.93     1862.09     16.53 o 
  -1   5   4     1237.06     1212.02     11.96 o 
   0   5   4      210.40      186.81      4.01 o 
   1   5   4       32.67       33.45      3.96 o 
   2   5   4      980.55      856.17     11.92 o 
   3   5   4     1025.30     1039.60     10.33 o 
   4   5   4        4.32        2.30      1.08 o 
   5   5   4       93.27       94.45      4.60 o 
   6   5   4       80.03       87.10      4.60 o 
   7   5   4       22.38       18.96      2.89 o 
   8   5   4       98.44      113.69      6.97 o 
   9   5   4       10.73       16.50      3.98 o 
  10   5   4        3.36        4.48      3.42 o 
 -10   6   4        2.87        4.07      3.52 o 
  -9   6   4        5.38        4.15      5.85 o 
  -8   6   4       40.24       32.48     13.17 o 
  -7   6   4      310.30      312.80      9.88 o 
  -6   6   4       16.87       11.46      3.11 o 
  -5   6   4       14.43        9.47      2.84 o 
  -4   6   4       55.58       71.00      4.30 o 
  -3   6   4      118.53      134.89      5.11 o 
  -2   6   4      164.88      164.06      4.34 o 
  -1   6   4       27.04       19.56      3.01 o 
   0   6   4      237.87      198.86      5.22 o 
   1   6   4      146.97      188.77      4.11 o 
   2   6   4      369.78      363.28      7.87 o 
   3   6   4      261.53      240.19      6.51 o 
   4   6   4      879.47      916.48     14.09 o 
   5   6   4      142.74      160.37      8.97 o 
   6   6   4       25.64       27.53      3.51 o 
   7   6   4       21.53       19.68      4.07 o 
   8   6   4        0.14        1.85      2.13 o 
   9   6   4        0.96        2.26      5.11 o 
  10   6   4       16.54       16.82      7.80 o 
  -9   7   4       26.05       26.75      4.44 o 
  -8   7   4       48.70       41.95      7.28 o 
  -7   7   4      151.69      167.68      7.56 o 
  -6   7   4      215.82      209.99     16.98 o 
  -5   7   4       50.24       62.16      4.64 o 
  -4   7   4       67.70       79.16      4.74 o 
  -3   7   4       61.66       68.66      3.42 o 
  -2   7   4      155.82      167.38      4.79 o 
  -1   7   4        1.90       -0.18      1.41 o 
   0   7   4      948.30      988.89     15.77 o 
   1   7   4      161.02      155.53      4.09 o 
   2   7   4      103.27       93.61      4.64 o 
   3   7   4       15.37       20.83      2.82 o 
   4   7   4      109.41      119.68      5.89 o 
   5   7   4       50.41       50.15      3.99 o 
   6   7   4        0.60        1.02      2.08 o 
   7   7   4      113.80      115.55      5.94 o 
   8   7   4        8.83       11.64      5.50 o 
   9   7   4        0.45        0.73      4.42 o 
  10   7   4        1.42        6.80      3.21 o 
  -9   8   4        0.14        1.58      3.28 o 
  -8   8   4       30.70       34.22      9.88 o 
  -7   8   4       61.76       66.76      5.43 o 
  -6   8   4        0.87        4.59      2.63 o 
  -5   8   4        8.77       18.88      6.84 o 
  -4   8   4      157.24      179.20      9.18 o 
  -3   8   4       59.56       59.95      4.31 o 
  -2   8   4        0.71        1.41      1.71 o 
  -1   8   4       17.99       23.23      2.80 o 
   0   8   4      173.06      166.77      4.89 o 
   1   8   4      167.00      198.51      6.70 o 
   2   8   4      188.98      165.23      6.67 o 
   3   8   4       25.37       24.15      3.17 o 
   4   8   4       55.03       59.99      4.35 o 
   5   8   4       60.21       63.45      6.11 o 
   6   8   4      275.63      264.80      8.60 o 
   7   8   4       21.49       18.44      3.53 o 
   8   8   4        3.75        4.29      4.55 o 
   9   8   4       11.29        9.98      6.28 o 
  -8   9   4        1.95       -0.89      3.12 o 
  -7   9   4       60.55       61.44      5.72 o 
  -6   9   4        0.71        2.98      2.56 o 
  -5   9   4      145.97      131.60     10.61 o 
  -4   9   4       51.14       61.33      4.77 o 
  -3   9   4      825.01      842.23     15.03 o 
  -2   9   4      440.72      434.68     10.29 o 
  -1   9   4        0.47        1.42      2.67 o 
   0   9   4        3.77       11.53      2.74 o 
   1   9   4       31.48       37.69      3.74 o 
   2   9   4        6.37       14.32      2.90 o 
   3   9   4       52.47       56.78      6.32 o 
   4   9   4      170.74      162.85     11.95 o 
   5   9   4        1.15        2.78      2.23 o 
   6   9   4        3.28        3.14      2.53 o 
   7   9   4      102.91      100.87      6.28 o 
   8   9   4        6.27       -0.20      2.73 o 
   9   9   4       37.27       34.50      4.63 o 
  -7  10   4        9.33        6.50      6.93 o 
  -6  10   4        0.29        2.32      3.03 o 
  -5  10   4       38.86       33.17      4.23 o 
  -4  10   4       21.06       20.72      4.81 o 
  -3  10   4      114.19      107.09      5.77 o 
  -2  10   4       67.14       55.45      3.84 o 
  -1  10   4      631.44      629.96     19.49 o 
   0  10   4       22.25       15.12      3.13 o 
   1  10   4       12.69        7.54      2.70 o 
   2  10   4      524.34      518.76     11.91 o 
   3  10   4      121.27      128.98      6.39 o 
   4  10   4       24.31       21.94      3.58 o 
   5  10   4       30.94       35.67      5.41 o 
   6  10   4        0.21        3.72      2.56 o 
   7  10   4        7.79        8.52      3.64 o 
   8  10   4        0.00       -1.70      2.44 o 
  -7  11   4        7.65        5.99      4.55 o 
  -6  11   4        3.06        2.36      8.01 o 
  -5  11   4        0.39       -0.87      3.03 o 
  -4  11   4       74.13       62.72      5.85 o 
  -3  11   4       64.40       76.15     12.30 o 
  -2  11   4        5.74       10.31      3.46 o 
  -1  11   4      149.03      153.35      6.79 o 
   0  11   4       64.30       68.78      4.99 o 
   1  11   4      175.72      153.86      6.90 o 
   2  11   4        9.13        5.86      4.11 o 
   3  11   4       44.25       55.48     12.86 o 
   4  11   4       82.61       86.64      5.97 o 
   5  11   4       45.23       54.96      5.14 o 
   6  11   4       17.53       13.98      9.79 o 
   7  11   4        0.06        1.41      3.46 o 
  -6  12   4       11.54        4.59      5.80 o 
  -5  12   4       20.33       20.56      4.08 o 
  -4  12   4        5.40       14.38      4.07 o 
  -3  12   4       41.41       39.24      5.37 o 
  -2  12   4       54.02       47.56      5.89 o 
  -1  12   4        0.63        0.50      3.42 o 
   0  12   4       69.57       77.49      5.61 o 
   1  12   4        2.42        6.76      3.04 o 
   2  12   4      106.09      101.24      7.45 o 
   3  12   4      428.65      408.11     14.60 o 
   4  12   4       26.84       23.34      4.20 o 
   5  12   4       61.63       61.97      5.68 o 
   6  12   4       12.09       13.90      3.85 o 
   7  12   4        6.63        8.02      4.42 o 
  -4  13   4       11.49        4.85      3.46 o 
  -3  13   4        0.01        1.39      3.29 o 
  -2  13   4        0.48        3.98      3.38 o 
  -1  13   4       11.60        1.01      2.76 o 
   0  13   4        4.26        2.86      2.93 o 
   1  13   4        5.14        9.00      4.16 o 
   2  13   4       81.17       91.94      6.35 o 
   3  13   4       30.97       28.73      5.76 o 
   4  13   4       57.82       41.04      6.28 o 
   5  13   4       19.40       13.88      4.20 o 
  -2  14   4        0.02       -0.61      2.69 o 
  -1  14   4        6.43        2.95      3.64 o 
   0  14   4        0.14        3.67      3.21 o 
   1  14   4        1.48       -2.46      2.67 o 
   2  14   4       18.99       10.74      3.59 o 
   3  14   4       42.84       36.08     15.12 o 
  -1 -13   5        6.16       12.82      8.66 o 
  -4 -12   5       29.08       33.87      4.80 o 
  -3 -12   5       16.46       16.63      7.54 o 
  -2 -12   5        0.10        5.98      6.76 o 
  -1 -12   5        2.98       -1.21      5.98 o 
   0 -12   5        4.39       10.65      5.80 o 
   1 -12   5        0.29       -3.81      4.50 o 
   2 -12   5        3.45       -3.98      5.63 o 
   3 -12   5        1.64        2.60      5.46 o 
  -6 -11   5       13.17       10.70      3.63 o 
  -5 -11   5        5.17       10.83      3.51 o 
  -4 -11   5       43.56       27.93      6.84 o 
  -3 -11   5        0.17        0.59      2.35 o 
  -2 -11   5       24.28       17.67      7.36 o 
  -1 -11   5       34.07       38.46      7.54 o 
   0 -11   5       60.22       91.82      9.79 o 
   1 -11   5        1.72        5.02      5.20 o 
   2 -11   5       23.46       35.08      7.10 o 
   3 -11   5        0.90        6.15      5.54 o 
   4 -11   5        2.19       -1.79      3.33 o 
   5 -11   5        6.62        3.59      7.41 o 
  -7 -10   5        4.34        5.27      3.33 o 
  -6 -10   5       19.62       18.87      4.09 o 
  -5 -10   5        0.12       -1.69      2.60 o 
  -4 -10   5        1.05       -0.78      2.39 o 
  -3 -10   5        0.04        1.13      2.45 o 
  -2 -10   5        7.01        3.03      2.69 o 
  -1 -10   5      282.87      316.70     15.33 o 
   0 -10   5       44.17       34.22      6.76 o 
   1 -10   5        6.28       -0.95      4.85 o 
   2 -10   5       67.83       65.83      5.46 o 
   3 -10   5      302.77      331.09     10.84 o 
   4 -10   5       66.53       64.53     11.56 o 
   5 -10   5       11.64        9.11      4.11 o 
   6 -10   5        9.59        4.94      5.37 o 
  -7  -9   5       34.26       38.27      4.79 o 
  -6  -9   5       22.23       17.42      6.02 o 
  -5  -9   5       44.59       44.06      4.67 o 
  -4  -9   5      132.50      125.71      6.59 o 
  -3  -9   5      276.88      233.21      8.14 o 
  -2  -9   5       50.22       57.45      4.89 o 
  -1  -9   5        7.06        9.71      2.75 o 
   0  -9   5      161.32      137.91     10.74 o 
   1  -9   5      302.80      312.20     13.30 o 
   2  -9   5       48.40       53.07      4.76 o 
   3  -9   5       80.04       65.13      5.35 o 
   4  -9   5       16.62        8.42      4.50 o 
   5  -9   5        4.69        4.61      3.18 o 
   6  -9   5        0.63       -2.41      3.10 o 
   7  -9   5        1.47       -1.39      5.54 o 
  -8  -8   5        8.44        3.73      4.03 o 
  -7  -8   5       15.73        4.77      3.01 o 
  -6  -8   5       18.39       11.26      3.17 o 
  -5  -8   5       17.98       14.82      3.20 o 
  -4  -8   5      883.89      853.35     21.79 o 
  -3  -8   5      113.11      108.75      5.56 o 
  -2  -8   5      206.70      229.25      7.37 o 
  -1  -8   5        3.23        4.98      2.25 o 
   0  -8   5       61.47       55.53      3.07 o 
   1  -8   5       64.72       60.85      4.57 o 
   2  -8   5      108.79      115.54      5.94 o 
   3  -8   5       20.13       19.86      3.48 o 
   4  -8   5        4.37        1.50      2.48 o 
   5  -8   5       11.33        6.99      3.06 o 
   6  -8   5       65.26       72.52      5.92 o 
   7  -8   5        0.33       -0.78      4.68 o 
   8  -8   5       21.38        7.28      6.50 o 
  -9  -7   5        0.02        3.98      3.55 o 
  -8  -7   5       14.60       17.99      3.67 o 
  -7  -7   5       10.22       15.27      6.84 o 
  -6  -7   5        0.62        6.23      5.24 o 
  -5  -7   5        1.83       -0.07      2.01 o 
  -4  -7   5      223.38      205.28     11.00 o 
  -3  -7   5      292.93      259.42      7.77 o 
  -2  -7   5        0.29       -0.60      1.25 o 
  -1  -7   5        2.26        2.39      1.41 o 
   0  -7   5       14.35        7.73      1.81 o 
   1  -7   5      136.85      120.68      3.93 o 
   2  -7   5      285.16      294.87     15.25 o 
   3  -7   5      283.87      286.15     11.43 o 
   4  -7   5        2.24        7.09      4.24 o 
   5  -7   5        2.90        4.77      4.85 o 
   6  -7   5        4.34        0.25      2.86 o 
   7  -7   5       18.11       17.49      3.97 o 
   8  -7   5        4.48        1.04      4.94 o 
  -9  -6   5       13.20       17.76      4.94 o 
  -8  -6   5       73.77       87.40      7.80 o 
  -7  -6   5       89.17       92.32      5.87 o 
  -6  -6   5       22.02       23.61      8.36 o 
  -5  -6   5       38.93       43.24      5.98 o 
  -4  -6   5      515.18      546.80     21.18 o 
  -3  -6   5      107.98       90.12      3.19 o 
  -2  -6   5        4.24        6.00      1.49 o 
  -1  -6   5       27.73       30.89      2.20 o 
   0  -6   5      290.12      288.56      5.48 o 
   1  -6   5       81.88       77.12      2.99 o 
   2  -6   5       61.71       60.64      4.06 o 
   3  -6   5       53.11       42.61      5.67 o 
   4  -6   5        1.90        4.00      2.26 o 
   5  -6   5        4.96        4.94      2.57 o 
   6  -6   5       51.56       43.60      4.43 o 
   7  -6   5        6.80        1.58      2.75 o 
   8  -6   5       17.29        6.93      6.06 o 
   9  -6   5        7.61        6.50      6.58 o 
 -10  -5   5        1.99        3.72      3.55 o 
  -9  -5   5       64.84       49.55      6.58 o 
  -8  -5   5       59.17       56.48      6.24 o 
  -7  -5   5        8.20        5.18      2.71 o 
  -6  -5   5      532.07      526.94     14.25 o 
  -5  -5   5        0.71       -0.82      2.16 o 
  -4  -5   5      197.26      187.73      5.05 o 
  -3  -5   5      362.65      398.03      8.72 o 
  -2  -5   5       79.92       64.97      2.38 o 
  -1  -5   5       18.26       26.48      1.92 o 
   0  -5   5     1636.44     1660.65     15.25 o 
   1  -5   5     1264.20     1323.53     12.87 o 
   2  -5   5      544.65      543.96      9.79 o 
   3  -5   5      243.79      232.35      7.06 o 
   4  -5   5       73.24       72.26      4.61 o 
   5  -5   5      107.82      109.53      5.54 o 
   6  -5   5      113.44      127.11      8.32 o 
   7  -5   5        0.04       -0.77      2.37 o 
   8  -5   5        3.61       -2.60      4.76 o 
   9  -5   5       24.13       22.35      7.71 o 
 -10  -4   5        1.69        5.20      3.64 o 
  -9  -4   5        7.86        3.29      2.95 o 
  -8  -4   5       40.02       34.04      5.46 o 
  -7  -4   5        0.26        4.71      3.98 o 
  -6  -4   5      389.52      380.37      9.49 o 
  -5  -4   5      269.72      260.31      6.09 o 
  -4  -4   5      183.68      182.63      4.81 o 
  -3  -4   5      232.54      249.02      6.62 o 
  -2  -4   5      176.67      182.54      6.46 o 
  -1  -4   5     1533.01     1742.61     13.33 o 
   0  -4   5       65.21       68.88      2.48 o 
   1  -4   5      221.03      217.69      4.29 o 
   2  -4   5       83.28      103.66      3.01 o 
   3  -4   5       23.17       34.58      2.17 o 
   4  -4   5      101.66      114.72      5.32 o 
   5  -4   5       24.86       27.21      3.19 o 
   6  -4   5       20.97       19.05      3.19 o 
   7  -4   5       82.74       72.73      5.15 o 
   8  -4   5       12.66        8.89      3.03 o 
   9  -4   5        0.52        5.80      5.98 o 
  10  -4   5        0.10       -2.08      6.41 o 
 -10  -3   5        2.20       -1.65      2.95 o 
  -9  -3   5       59.62       54.57      6.58 o 
  -8  -3   5       43.69       27.55      4.85 o 
  -7  -3   5      210.29      229.92      7.95 o 
  -6  -3   5      125.34      145.92      8.99 o 
  -5  -3   5       27.99       27.21      2.60 o 
  -4  -3   5       32.64       33.45      2.44 o 
  -3  -3   5       20.58       31.57      2.14 o 
  -2  -3   5        1.45       -0.52      1.00 o 
  -1  -3   5     2960.77     2958.24     20.63 o 
   0  -3   5      903.54      833.05      8.47 o 
   1  -3   5     1003.66     1101.66     10.05 o 
   2  -3   5      494.37      555.22      9.85 o 
   3  -3   5      760.42      766.07      7.95 o 
   4  -3   5      629.79      625.05      7.47 o 
   5  -3   5       88.56       92.72     12.82 o 
   6  -3   5       85.50       90.09      5.11 o 
   7  -3   5        0.38       -1.57      2.21 o 
   8  -3   5        1.97        2.64      2.58 o 
   9  -3   5       10.78        9.53      5.63 o 
  10  -3   5        7.09       12.21      7.54 o 
 -10  -2   5        6.25       12.91      4.33 o 
  -9  -2   5       67.50       59.86      6.67 o 
  -8  -2   5       10.53       10.30      2.90 o 
  -7  -2   5      286.60      301.92      9.66 o 
  -6  -2   5      282.25      294.72      6.58 o 
  -5  -2   5        0.84       -0.04      1.50 o 
  -4  -2   5      187.52      203.58      4.80 o 
  -3  -2   5       54.19       48.61      2.47 o 
  -2  -2   5      217.00      243.35      6.81 o 
  -1  -2   5        0.00       -0.29      0.73 o 
   0  -2   5     4429.65     4315.10     26.55 o 
   1  -2   5       44.11       41.93      2.60 o 
   2  -2   5      151.04      175.35      5.05 o 
   3  -2   5     4846.91     4787.84     46.10 o 
   4  -2   5      359.67      387.01      5.54 o 
   5  -2   5        9.94       12.25      1.52 o 
   6  -2   5       31.88       38.06      7.36 o 
   7  -2   5        3.61        9.07      2.60 o 
   8  -2   5        8.47        3.48      2.54 o 
   9  -2   5        0.18        1.91      4.68 o 
  10  -2   5        3.10       -3.46      5.28 o 
 -10  -1   5       16.84       24.77      5.28 o 
  -9  -1   5        2.81        4.76      3.17 o 
  -8  -1   5        7.51        7.56      2.93 o 
  -7  -1   5       10.43       11.63      2.90 o 
  -6  -1   5       83.87       80.36      5.89 o 
  -5  -1   5       77.71       77.66      3.38 o 
  -4  -1   5      524.97      671.40      8.62 o 
  -3  -1   5     1468.70     1717.01     15.29 o 
  -2  -1   5     1180.72     1043.11     11.13 o 
  -1  -1   5      402.89      352.81      7.59 o 
   0  -1   5      116.37       79.88      2.02 o 
   1  -1   5      800.27      791.25      8.72 o 
   2  -1   5        1.38        6.45      7.58 o 
   3  -1   5      175.31      176.91      5.80 o 
   4  -1   5     1774.29     1674.27     14.58 o 
   5  -1   5       25.00       25.44      2.63 o 
   6  -1   5       17.42       17.17      1.86 o 
   7  -1   5       20.19       22.81      3.14 o 
   8  -1   5       44.24       46.34      4.23 o 
   9  -1   5        8.16        8.69      5.07 o 
  10  -1   5        3.56        3.46      5.37 o 
 -10   0   5        2.32       -0.72      4.59 o 
  -9   0   5        4.55       -0.28      3.08 o 
  -8   0   5      153.77      154.77      7.16 o 
  -7   0   5       16.63       14.09      3.14 o 
  -6   0   5       18.41       20.55      3.12 o 
  -5   0   5       85.79      106.99      3.55 o 
  -4   0   5        3.34        0.84      2.52 o 
  -3   0   5      166.08      157.28      3.83 o 
  -2   0   5     2857.44     2801.85     21.38 o 
  -1   0   5        0.67       -0.10      0.70 o 
   0   0   5     5561.34     5441.44     37.16 o 
   1   0   5       34.78       25.31      2.50 o 
   2   0   5      918.98      864.24     11.69 o 
   3   0   5       20.71       28.79      1.64 o 
   4   0   5      631.86      561.34      6.86 o 
   5   0   5      172.83      184.05      4.10 o 
   6   0   5      296.26      281.81      5.56 o 
   7   0   5       27.97       40.49      2.72 o 
   8   0   5       10.08       10.03      2.85 o 
   9   0   5       41.12       38.74      4.34 o 
  10   0   5       13.84       16.81      6.93 o 
 -10   1   5        3.23       -0.44      5.20 o 
  -9   1   5      185.27      206.96      8.59 o 
  -8   1   5        5.48       -2.07      2.33 o 
  -7   1   5       50.00       44.50      7.02 o 
  -6   1   5       23.10       35.14      3.64 o 
  -5   1   5      178.92      179.38      6.09 o 
  -4   1   5      599.58      678.95     24.95 o 
  -3   1   5      116.53       93.44      2.55 o 
  -2   1   5      351.17      271.78      4.44 o 
  -1   1   5        0.31        1.57      0.71 o 
   0   1   5      438.34      421.00      4.91 o 
   1   1   5     2076.86     2041.92     15.60 o 
   2   1   5      122.60      125.52      3.53 o 
   3   1   5     1654.94     1570.47     18.12 o 
   4   1   5       61.18       52.57      2.27 o 
   5   1   5        0.11       -1.42      1.05 o 
   6   1   5       17.83       18.52      1.90 o 
   7   1   5       36.38       37.67      2.69 o 
   8   1   5       25.96       32.12      2.72 o 
   9   1   5       24.52       31.34      4.02 o 
 -10   2   5        8.07        4.08      3.13 o 
  -9   2   5        0.53        3.12      4.11 o 
  -8   2   5        0.38        2.54      2.72 o 
  -7   2   5        4.40        6.20      4.63 o 
  -6   2   5       29.49       25.52      3.34 o 
  -5   2   5       63.49       75.97      7.97 o 
  -4   2   5      237.97      264.11      6.83 o 
  -3   2   5     2432.36     2549.32     30.02 o 
  -2   2   5       27.37       16.61      2.69 o 
  -1   2   5     1030.79      854.43      8.18 o 
   0   2   5        0.01       -1.00      0.74 o 
   1   2   5       15.37       20.72      1.34 o 
   2   2   5      284.07      258.64      3.70 o 
   3   2   5     1699.50     1751.43     15.91 o 
   4   2   5      122.99      108.07      3.16 o 
   5   2   5       61.90       81.49      3.07 o 
   6   2   5        5.79        3.38      1.65 o 
   7   2   5       11.28       13.42      2.02 o 
   8   2   5        5.25        4.27      1.82 o 
   9   2   5        9.94       11.27      2.69 o 
  10   2   5        5.00        5.54      3.64 o 
 -10   3   5        4.18        2.58      3.03 o 
  -9   3   5      137.16      146.50      7.63 o 
  -8   3   5      267.97      259.57     20.79 o 
  -7   3   5       34.36       36.97      6.02 o 
  -6   3   5        2.53        8.23      2.52 o 
  -5   3   5       99.58      104.25      7.19 o 
  -4   3   5      154.72      149.31      8.32 o 
  -3   3   5      226.39      232.86      6.07 o 
  -2   3   5      259.02      261.82      7.02 o 
  -1   3   5      552.90      517.91      8.18 o 
   0   3   5       87.21      112.30      2.72 o 
   1   3   5      188.20      181.62      3.55 o 
   2   3   5      838.80      798.15      7.03 o 
   3   3   5      389.99      405.75      5.71 o 
   4   3   5      710.56      645.14      8.09 o 
   5   3   5      761.48      734.35      9.27 o 
   6   3   5        7.32        2.52      1.48 o 
   7   3   5       11.63       14.57      2.13 o 
   8   3   5       27.51       41.11      3.50 o 
   9   3   5       21.44       23.53      6.11 o 
  10   3   5        0.56        1.47      3.55 o 
 -10   4   5        9.18        6.35      3.49 o 
  -9   4   5        2.62       -0.10      2.84 o 
  -8   4   5      251.40      217.47     16.85 o 
  -7   4   5      504.84      493.32     23.22 o 
  -6   4   5      450.30      460.47     10.91 o 
  -5   4   5      115.20      131.65      5.70 o 
  -4   4   5      748.43      774.94     15.94 o 
  -3   4   5       14.59       23.47      3.25 o 
  -2   4   5      816.20      828.63      8.63 o 
  -1   4   5       26.94       26.57      1.71 o 
   0   4   5      100.43       74.40      2.72 o 
   1   4   5        3.65        9.09      1.80 o 
   2   4   5        0.03        0.72      0.70 o 
   3   4   5     2425.35     2481.05     68.53 o 
   4   4   5       15.08       12.74      1.53 o 
   5   4   5      211.24      192.79      4.54 o 
   6   4   5       21.09       15.65      2.59 o 
   7   4   5       67.54       71.58      4.29 o 
   8   4   5       37.28       47.18      3.86 o 
   9   4   5        0.97        3.89      2.33 o 
  10   4   5       65.93       75.75      5.50 o 
 -10   5   5        0.22       -3.49      2.48 o 
  -9   5   5        5.92        8.73      3.62 o 
  -8   5   5        1.60        0.86      3.25 o 
  -7   5   5        7.76        6.20      2.95 o 
  -6   5   5        7.05        6.16      3.21 o 
  -5   5   5      279.71      238.30      7.65 o 
  -4   5   5        5.35       21.92      7.71 o 
  -3   5   5       47.04       66.92      4.62 o 
  -2   5   5      563.25      654.87     12.02 o 
  -1   5   5      218.10      219.45     14.75 o 
   0   5   5      631.84      687.70      9.71 o 
   1   5   5      556.25      628.96      7.65 o 
   2   5   5      129.03      134.03      3.25 o 
   3   5   5      183.59      208.58      5.21 o 
   4   5   5      672.59      712.61      8.67 o 
   5   5   5        9.19        6.19      2.15 o 
   6   5   5        3.70        6.08      2.69 o 
   7   5   5       22.65       21.65      3.01 o 
   8   5   5        8.53        9.28      2.64 o 
   9   5   5        5.48        2.29      4.59 o 
  10   5   5        5.46       10.59      3.03 o 
  -9   6   5        9.14        5.72      3.48 o 
  -8   6   5      103.19       95.65      6.53 o 
  -7   6   5       66.81       83.88      6.24 o 
  -6   6   5      719.26      779.52     28.07 o 
  -5   6   5       65.51       68.58      4.66 o 
  -4   6   5       93.41       80.18      4.65 o 
  -3   6   5      708.94      748.08     15.90 o 
  -2   6   5       11.37        3.72      1.52 o 
  -1   6   5     1954.52     1996.31     29.92 o 
   0   6   5       55.02       69.04      2.99 o 
   1   6   5      177.34      174.45      5.82 o 
   2   6   5       41.23       41.94      3.04 o 
   3   6   5        5.59        6.89      1.98 o 
   4   6   5        0.14       -0.09      1.82 o 
   5   6   5       14.73       13.61      4.33 o 
   6   6   5       24.90       27.71      3.98 o 
   7   6   5      177.36      198.98      7.09 o 
   8   6   5        0.44        1.54      2.13 o 
   9   6   5       15.77       18.65      3.27 o 
  10   6   5        6.38        7.68      3.05 o 
  -9   7   5        3.09        2.88      5.07 o 
  -8   7   5       12.13        6.88      3.35 o 
  -7   7   5       31.66       30.96      4.33 o 
  -6   7   5        2.05        4.93      3.85 o 
  -5   7   5        2.60       -2.69      1.79 o 
  -4   7   5      136.45      137.71      6.14 o 
  -3   7   5        0.45       -2.03      4.42 o 
  -2   7   5        0.86        2.40      1.60 o 
  -1   7   5      154.39      154.52      4.54 o 
   0   7   5     1055.31     1157.31     12.71 o 
   1   7   5     1689.12     1645.67     15.74 o 
   2   7   5       57.47       60.35      9.66 o 
   3   7   5        0.46        0.13      1.65 o 
   4   7   5      210.47      213.25      6.89 o 
   5   7   5       62.44       58.98      6.67 o 
   6   7   5       49.23       46.64      6.06 o 
   7   7   5        0.09        0.49      2.04 o 
   8   7   5        2.78       -2.07      1.99 o 
   9   7   5       21.00       29.11      4.01 o 
  10   7   5       19.50       26.59      4.13 o 
  -9   8   5        2.12       -1.12      2.83 o 
  -8   8   5        1.28        3.58      2.98 o 
  -7   8   5       37.18       33.45      5.41 o 
  -6   8   5       65.61       77.01      5.69 o 
  -5   8   5       93.43       95.70      5.78 o 
  -4   8   5      293.64      260.47     22.31 o 
  -3   8   5       47.50       45.61     12.21 o 
  -2   8   5        0.21       -1.59      1.69 o 
  -1   8   5       14.08       13.56      2.66 o 
   0   8   5      555.92      503.12      8.23 o 
   1   8   5      233.67      229.79      6.97 o 
   2   8   5       52.33       56.81      4.12 o 
   3   8   5      585.69      598.63     11.78 o 
   4   8   5       19.58       12.94      2.94 o 
   5   8   5      251.14      267.42      8.47 o 
   6   8   5        1.28       -1.31      1.88 o 
   7   8   5        7.12        7.44      2.80 o 
   8   8   5       14.75       18.92      3.52 o 
   9   8   5        0.84        4.45      2.67 o 
  -8   9   5        9.36       10.99      3.94 o 
  -7   9   5        0.07        0.13      2.70 o 
  -6   9   5        0.64        3.29      2.71 o 
  -5   9   5      261.00      272.41     17.63 o 
  -4   9   5       45.70       38.97      4.04 o 
  -3   9   5        2.29        0.44      2.11 o 
  -2   9   5      131.60      120.46      8.13 o 
  -1   9   5      212.26      219.82      7.57 o 
   0   9   5       95.47      100.32      5.20 o 
   1   9   5       53.60       43.75      4.68 o 
   2   9   5      115.10      114.64      5.54 o 
   3   9   5       87.81       83.51      4.89 o 
   4   9   5      397.23      411.83     10.53 o 
   5   9   5       38.65       45.39      4.37 o 
   6   9   5       25.62       18.08      3.58 o 
   7   9   5      116.45      114.67      6.38 o 
   8   9   5        0.05        1.99      2.56 o 
   9   9   5       18.42       14.08      3.54 o 
  -7  10   5        0.41       -2.16      3.72 o 
  -6  10   5       17.82       19.74      3.97 o 
  -5  10   5        1.78        3.90      2.77 o 
  -4  10   5       80.76       80.69      5.42 o 
  -3  10   5       44.51       50.49      4.44 o 
  -2  10   5        0.00        0.57      2.11 o 
  -1  10   5       97.59       96.02      5.41 o 
   0  10   5     1077.68     1071.98     17.21 o 
   1  10   5       59.44       52.34      4.38 o 
   2  10   5       77.23       62.57      4.80 o 
   3  10   5       36.78       36.76      4.01 o 
   4  10   5       28.13       21.98      3.47 o 
   5  10   5        0.12       -1.78      2.06 o 
   6  10   5        9.63       12.15      3.18 o 
   7  10   5        3.64        7.62      5.24 o 
   8  10   5        0.41        0.17      2.59 o 
  -7  11   5       32.22       40.39      5.19 o 
  -6  11   5        1.85       -1.02      2.60 o 
  -5  11   5       11.83       18.89      4.20 o 
  -4  11   5        1.78        0.15      6.24 o 
  -3  11   5       36.23       29.56      3.97 o 
  -2  11   5      425.98      438.06     14.55 o 
  -1  11   5       30.67       25.88      3.69 o 
   0  11   5       92.68       96.06      5.66 o 
   1  11   5       40.07       37.58      4.18 o 
   2  11   5       17.78       12.84      7.93 o 
   3  11   5        3.97        6.47      3.02 o 
   4  11   5       88.86       78.51      5.68 o 
   5  11   5       64.35       53.84      5.05 o 
   6  11   5       17.94       12.50      3.73 o 
   7  11   5        1.66        0.62      6.37 o 
  -6  12   5        0.50       -3.98      2.65 o 
  -5  12   5        0.70        1.86      2.98 o 
  -4  12   5        3.13        6.93      3.38 o 
  -3  12   5       17.42       10.05      3.98 o 
  -2  12   5       21.64       34.30      5.28 o 
  -1  12   5      211.62      212.62      8.23 o 
   0  12   5       59.87       55.29      5.07 o 
   1  12   5       32.83       30.87      8.75 o 
   2  12   5        5.53       -0.18      2.51 o 
   3  12   5      134.41      128.31      7.23 o 
   4  12   5        5.13        5.09      3.05 o 
   5  12   5        0.07        1.98      3.03 o 
   6  12   5       31.64       32.28      8.01 o 
  -4  13   5        4.21       -0.17      3.21 o 
  -3  13   5        1.53        3.21      3.03 o 
  -2  13   5       25.50       28.24      5.28 o 
  -1  13   5        3.35        6.67      3.64 o 
   0  13   5       17.22       22.99      4.15 o 
   1  13   5        0.00       -1.22      2.67 o 
   2  13   5        0.82       -2.29      2.43 o 
   3  13   5       24.96       21.83      5.93 o 
   4  13   5       88.57      108.35     12.56 o 
   5  13   5        0.05        7.19      3.52 o 
  -2  14   5       11.61        6.50      4.16 o 
  -1  14   5        2.50        2.51      3.72 o 
   0  14   5        0.78        0.08      2.82 o 
   1  14   5        9.32        9.53      5.54 o 
   2  14   5        0.01        0.05      3.16 o 
   3  14   5        9.64       12.03      4.11 o 
  -3 -12   6        9.08        9.70      7.10 o 
  -2 -12   6       19.95       17.50      7.80 o 
  -1 -12   6        0.01       -1.30      5.11 o 
   0 -12   6        0.43        0.52      5.20 o 
   1 -12   6        0.34        2.34      5.11 o 
   2 -12   6        1.68        0.00      5.11 o 
   3 -12   6       11.72        9.01      6.41 o 
  -5 -11   6        4.84        8.24      3.25 o 
  -4 -11   6       21.89       28.99      4.37 o 
  -3 -11   6       72.46       66.79      9.96 o 
  -2 -11   6       33.14       51.37      9.01 o 
  -1 -11   6        4.45        4.42      5.20 o 
   0 -11   6        0.08       -4.94      4.94 o 
   1 -11   6       33.40       41.58      7.80 o 
   2 -11   6       99.08       95.81      9.96 o 
   3 -11   6        2.32       -4.24      4.68 o 
   4 -11   6       31.50       42.92     11.04 o 
  -6 -10   6       15.71       21.42      4.20 o 
  -5 -10   6        0.98        6.21      2.99 o 
  -4 -10   6        8.77        6.46      2.83 o 
  -3 -10   6       19.81       18.78      3.77 o 
  -2 -10   6        6.36        6.50      5.63 o 
  -1 -10   6      161.19      165.89     12.30 o 
   0 -10   6      172.73      197.94     13.17 o 
   1 -10   6       31.54       32.48      6.67 o 
   2 -10   6        3.12        0.11      2.83 o 
   3 -10   6      238.51      278.50     14.64 o 
   4 -10   6       53.48       65.95      6.00 o 
   5 -10   6       12.77       18.72      4.49 o 
   6 -10   6        5.17        4.38      5.33 o 
  -7  -9   6        8.66        4.53      3.12 o 
  -6  -9   6       19.54       25.71      4.37 o 
  -5  -9   6        8.50        8.73      3.20 o 
  -4  -9   6        7.94        4.38      2.59 o 
  -3  -9   6        2.39       -0.11      2.22 o 
  -2  -9   6       65.24       89.59      8.10 o 
  -1  -9   6        0.52       -5.28      3.98 o 
   0  -9   6       21.44       18.62      5.54 o 
   1  -9   6        9.02       16.06      3.29 o 
   2  -9   6      163.74      150.80      7.15 o 
   3  -9   6       55.67       58.42      5.17 o 
   4  -9   6        0.08       -2.71      2.69 o 
   5  -9   6       10.08       12.72      3.97 o 
   6  -9   6        2.25        6.05      3.49 o 
   7  -9   6        0.34        0.00      5.46 o 
  -8  -8   6        1.53        3.90      3.64 o 
  -7  -8   6        4.27       -0.15      5.46 o 
  -6  -8   6        1.60        0.67      2.45 o 
  -5  -8   6      156.62      153.11      7.58 o 
  -4  -8   6       94.62      102.65      6.28 o 
  -3  -8   6      591.03      557.42     12.01 o 
  -2  -8   6       25.17       27.19      4.42 o 
  -1  -8   6        8.05       12.96      2.65 o 
   0  -8   6       11.71       12.67      5.02 o 
   1  -8   6      193.67      200.09      7.54 o 
   2  -8   6      142.60      150.69      6.81 o 
   3  -8   6       74.94       80.29      5.60 o 
   4  -8   6      600.70      637.77     14.71 o 
   5  -8   6        2.84        0.92      2.75 o 
   6  -8   6       51.89       42.10      5.04 o 
   7  -8   6        0.23       -4.39      2.97 o 
   8  -8   6        1.18        4.42      5.37 o 
  -8  -7   6        8.28       13.08      4.24 o 
  -7  -7   6        3.01       -0.03      5.50 o 
  -6  -7   6       25.49       30.29      7.71 o 
  -5  -7   6        7.79       11.96      3.05 o 
  -4  -7   6       88.36       91.30     12.47 o 
  -3  -7   6      941.57      960.60     15.57 o 
  -2  -7   6      440.92      463.80      8.84 o 
  -1  -7   6        0.00       -1.93      1.29 o 
   0  -7   6       12.36       17.28      4.46 o 
   1  -7   6      119.46      140.88      6.25 o 
   2  -7   6      120.21      123.66      6.06 o 
   3  -7   6       36.16       34.81      3.96 o 
   4  -7   6       62.33       70.84      5.30 o 
   5  -7   6       15.53       12.55      5.20 o 
   6  -7   6        1.53        1.72      2.69 o 
   7  -7   6       19.81       20.84      4.42 o 
   8  -7   6       16.29       14.21      6.41 o 
  -9  -6   6        3.99        3.64      3.81 o 
  -8  -6   6        3.25        3.55      3.12 o 
  -7  -6   6       45.05       48.01      4.62 o 
  -6  -6   6       47.61       33.22      4.03 o 
  -5  -6   6       63.66       58.22      6.41 o 
  -4  -6   6      492.99      484.30     10.90 o 
  -3  -6   6      230.26      220.11      4.57 o 
  -2  -6   6        1.22        1.61      1.34 o 
  -1  -6   6      107.60      137.04      4.11 o 
   0  -6   6        0.01        1.13      1.55 o 
   1  -6   6       43.13       38.34      4.98 o 
   2  -6   6      238.76      279.49     12.26 o 
   3  -6   6      147.95      144.22      6.31 o 
   4  -6   6      339.49      357.17      9.96 o 
   5  -6   6       18.06       18.10      6.89 o 
   6  -6   6       36.49       47.33      4.65 o 
   7  -6   6        1.21       -2.94      2.62 o 
   8  -6   6       13.82        7.71      5.63 o 
   9  -6   6        7.57       -0.17      6.58 o 
  -9  -5   6        1.16        0.78      3.03 o 
  -8  -5   6        4.50        4.94      3.21 o 
  -7  -5   6      126.97      114.40      7.10 o 
  -6  -5   6        1.36        6.26      2.74 o 
  -5  -5   6      504.14      506.11     11.05 o 
  -4  -5   6      223.02      203.87      5.46 o 
  -3  -5   6      169.21      178.34      5.82 o 
  -2  -5   6       16.83        8.96      1.39 o 
  -1  -5   6        3.26        3.63      1.24 o 
   0  -5   6     1108.88     1165.57     12.13 o 
   1  -5   6        3.13        1.87      1.13 o 
   2  -5   6       15.36       16.72      2.66 o 
   3  -5   6       27.92       25.92      3.15 o 
   4  -5   6       48.84       55.04      4.29 o 
   5  -5   6      130.30      152.00      6.65 o 
   6  -5   6       48.66       54.19      6.80 o 
   7  -5   6        1.95       -3.21      3.42 o 
   8  -5   6        5.64       -1.54      2.78 o 
   9  -5   6        4.28        3.90      6.32 o 
 -10  -4   6        0.11        3.12      3.55 o 
  -9  -4   6        3.62       -2.25      2.77 o 
  -8  -4   6       57.74       52.58      6.06 o 
  -7  -4   6      243.85      255.02     11.17 o 
  -6  -4   6      679.08      642.25     12.62 o 
  -5  -4   6      129.82      119.03      4.57 o 
  -4  -4   6      258.16      232.94      5.51 o 
  -3  -4   6      246.75      235.30      5.27 o 
  -2  -4   6      562.35      530.21      7.60 o 
  -1  -4   6      299.76      285.87      4.45 o 
   0  -4   6      172.57      153.12      3.55 o 
   1  -4   6      227.09      216.45      3.93 o 
   2  -4   6        1.45        4.04      1.91 o 
   3  -4   6       83.72       93.41     10.05 o 
   4  -4   6        8.60       11.89      2.49 o 
   5  -4   6      132.89      136.04      6.07 o 
   6  -4   6        1.45        1.06      2.17 o 
   7  -4   6       22.13       18.45      3.41 o 
   8  -4   6        0.02       -0.56      2.63 o 
   9  -4   6        0.04       -2.17      4.94 o 
  10  -4   6        0.47        0.17      6.50 o 
  -9  -3   6        0.05        1.30      2.86 o 
  -8  -3   6       75.33       74.15      6.84 o 
  -7  -3   6       20.66       18.47      3.32 o 
  -6  -3   6        1.83       -0.93      2.25 o 
  -5  -3   6      467.30      471.77      8.23 o 
  -4  -3   6       77.74       82.63      3.51 o 
  -3  -3   6      124.54      144.11      4.04 o 
  -2  -3   6       76.14       59.00      2.80 o 
  -1  -3   6      459.81      509.56      6.06 o 
   0  -3   6      969.69     1094.66      9.29 o 
   1  -3   6       88.22       92.68      2.26 o 
   2  -3   6      459.34      436.25      8.99 o 
   3  -3   6       83.17       95.49      4.53 o 
   4  -3   6      715.42      695.56     12.67 o 
   5  -3   6       40.67       27.34      3.59 o 
   6  -3   6      102.02       90.42      5.28 o 
   7  -3   6        3.20        3.93      2.40 o 
   8  -3   6       11.30        7.16      2.99 o 
   9  -3   6       36.32       23.74      7.45 o 
  10  -3   6        0.37       -1.21      5.63 o 
 -10  -2   6        0.41        6.32      3.90 o 
  -9  -2   6        4.50        1.73      3.55 o 
  -8  -2   6      148.26      178.66     12.99 o 
  -7  -2   6      219.64      212.08     10.31 o 
  -6  -2   6      369.75      365.42     24.82 o 
  -5  -2   6       57.72       58.76      3.29 o 
  -4  -2   6      184.82      189.86      4.78 o 
  -3  -2   6      511.32      521.21      7.39 o 
  -2  -2   6     6367.58     6636.84     46.69 o 
  -1  -2   6        1.40        3.70      1.02 o 
   0  -2   6      135.99      122.12      2.48 o 
   1  -2   6       79.89       66.69      6.89 o 
   2  -2   6      165.94      136.00      4.72 o 
   3  -2   6       40.66       39.10      3.12 o 
   4  -2   6     4516.69     4413.39     53.01 o 
   5  -2   6       36.43       39.00      3.47 o 
   6  -2   6        6.26        4.42      2.21 o 
   7  -2   6       37.01       47.30      4.26 o 
   8  -2   6        0.97       -1.58      4.07 o 
   9  -2   6        1.91        2.98      2.80 o 
  10  -2   6       31.31       32.83      8.58 o 
 -10  -1   6        5.82        6.24      4.16 o 
  -9  -1   6        2.38        3.00      2.70 o 
  -8  -1   6      159.24      148.45      7.07 o 
  -7  -1   6       22.81       26.09      3.70 o 
  -6  -1   6       26.27       30.10      3.54 o 
  -5  -1   6      450.08      481.47      7.85 o 
  -4  -1   6      577.52      651.28      8.72 o 
  -3  -1   6     1083.24     1193.77     12.04 o 
  -2  -1   6      316.68      305.80      7.80 o 
  -1  -1   6      507.85      458.53      7.99 o 
   0  -1   6       65.63       53.81      2.06 o 
   1  -1   6        1.54        4.50      1.10 o 
   2  -1   6       90.23      109.32      6.06 o 
   3  -1   6      123.64      127.35      4.74 o 
   4  -1   6     2023.40     1990.53     22.72 o 
   5  -1   6       77.98       81.57      4.50 o 
   6  -1   6        2.81        2.32      2.03 o 
   7  -1   6       26.82       25.28      3.44 o 
   8  -1   6       15.20       19.21      3.31 o 
   9  -1   6        1.29        0.75      2.52 o 
  10  -1   6        0.12        0.78      5.28 o 
 -10   0   6       29.30       23.29      4.45 o 
  -9   0   6        9.02        9.93      3.35 o 
  -8   0   6       94.46       86.89      5.80 o 
  -7   0   6        1.32       -3.61      2.47 o 
  -6   0   6        1.73        3.10      2.69 o 
  -5   0   6       17.59       21.31      4.20 o 
  -4   0   6     1485.54     1352.92     18.99 o 
  -3   0   6        4.99        7.20      1.49 o 
  -2   0   6     1005.40     1130.08     10.86 o 
  -1   0   6       27.28       27.38      1.52 o 
   0   0   6     1443.19     1617.46     13.80 o 
   1   0   6       10.84       13.04      0.95 o 
   2   0   6     1582.61     1564.42     18.40 o 
   3   0   6        0.05       -0.48      0.83 o 
   4   0   6     2078.45     2033.47     17.09 o 
   5   0   6      114.84      118.53      3.38 o 
   6   0   6       30.09       38.93      4.64 o 
   7   0   6       32.61       45.29      4.01 o 
   8   0   6        7.42        5.12      5.33 o 
   9   0   6        7.14        6.66      2.90 o 
  10   0   6        0.01       -3.72      5.28 o 
 -10   1   6        0.63        2.99      3.19 o 
  -9   1   6        4.82       -1.75      6.28 o 
  -8   1   6        0.29        2.06      2.52 o 
  -7   1   6      107.19      116.02      6.41 o 
  -6   1   6       67.91       84.41      7.41 o 
  -5   1   6       68.93       71.19      4.76 o 
  -4   1   6      205.93      215.18      6.25 o 
  -3   1   6     1470.08     1769.59     15.40 o 
  -2   1   6      184.87      191.51      3.56 o 
  -1   1   6      247.47      215.81      3.71 o 
   0   1   6      701.63      645.48      6.87 o 
   1   1   6        1.09       -0.55      0.95 o 
   2   1   6       54.65       53.02      1.90 o 
   3   1   6     1749.55     1744.31     23.96 o 
   4   1   6      473.00      459.03      6.34 o 
   5   1   6      573.96      503.78      7.68 o 
   6   1   6      205.18      211.66      4.87 o 
   7   1   6       10.14       12.20      1.97 o 
   8   1   6        4.47       -0.67      2.02 o 
   9   1   6        0.01       -1.80      2.31 o 
  10   1   6        3.17        1.04      3.55 o 
 -10   2   6        0.05        1.25      3.81 o 
  -9   2   6       35.23       29.83      9.49 o 
  -8   2   6       73.26       74.44      5.59 o 
  -7   2   6      455.32      494.08     11.97 o 
  -6   2   6      241.31      230.19      7.70 o 
  -5   2   6       26.56       18.10      7.58 o 
  -4   2   6        4.66        2.59      1.77 o 
  -3   2   6      595.05      613.33     10.23 o 
  -2   2   6       49.98       57.94      1.97 o 
  -1   2   6      918.96      806.22     10.17 o 
   0   2   6     1492.07     1494.99     12.75 o 
   1   2   6        0.37        4.27      1.05 o 
   2   2   6      164.34      143.84      2.70 o 
   3   2   6     1714.93     1688.96     19.61 o 
   4   2   6     5953.59     5849.66     41.94 o 
   5   2   6      185.16      232.31      5.42 o 
   6   2   6        1.47        1.66      1.35 o 
   7   2   6        9.50        9.88      2.12 o 
   8   2   6        3.79        2.94      1.78 o 
   9   2   6       14.18        7.10      3.81 o 
  10   2   6        1.19        0.26      3.46 o 
 -10   3   6       15.92       23.49      4.55 o 
  -9   3   6        4.09        2.66      2.94 o 
  -8   3   6      104.33      108.71      6.33 o 
  -7   3   6       66.66       67.03      5.63 o 
  -6   3   6      714.45      700.61     29.93 o 
  -5   3   6        9.52        5.96      3.12 o 
  -4   3   6      316.01      345.54      8.22 o 
  -3   3   6     2670.58     2658.92     27.74 o 
  -2   3   6      106.50      102.45      3.03 o 
  -1   3   6      185.47      178.29      3.78 o 
   0   3   6     7473.39     7203.67     55.77 o 
   1   3   6      120.05      126.02      3.01 o 
   2   3   6      339.53      361.88      4.52 o 
   3   3   6     2983.74     2964.49     23.25 o 
   4   3   6     3461.72     3188.16     25.37 o 
   5   3   6      265.06      255.99      5.23 o 
   6   3   6        1.70        2.92      1.47 o 
   7   3   6       41.57       34.58      2.74 o 
   8   3   6       11.28        9.28      2.37 o 
   9   3   6        9.74        9.79      4.16 o 
  10   3   6       33.94       35.78      5.80 o 
 -10   4   6        0.03       -0.44      3.06 o 
  -9   4   6       11.92        8.75      5.28 o 
  -8   4   6        6.31        7.42      6.50 o 
  -7   4   6        1.26        3.98      3.03 o 
  -6   4   6       11.74        8.94      2.82 o 
  -5   4   6      178.13      143.43     11.26 o 
  -4   4   6        9.46       11.83      2.52 o 
  -3   4   6        6.78       12.19      2.90 o 
  -2   4   6     1227.72     1297.28     12.13 o 
  -1   4   6       76.59       89.51      3.36 o 
   0   4   6      212.95      262.95      4.56 o 
   1   4   6       45.41       52.28      2.33 o 
   2   4   6      290.72      301.96      4.96 o 
   3   4   6       69.35       84.04      2.85 o 
   4   4   6      421.07      390.77      6.25 o 
   5   4   6      214.89      233.87      5.11 o 
   6   4   6      178.53      191.15      4.97 o 
   7   4   6       52.73       51.40      4.72 o 
   8   4   6        4.53        2.82      3.16 o 
   9   4   6        3.78        2.09      2.17 o 
  10   4   6        5.82        5.89      4.07 o 
 -10   5   6        2.42        7.78      3.84 o 
  -9   5   6       22.99       27.71      4.58 o 
  -8   5   6       45.69       43.63      5.07 o 
  -7   5   6      349.50      355.01     10.49 o 
  -6   5   6       48.06       53.35      4.50 o 
  -5   5   6      104.36       77.87      4.88 o 
  -4   5   6       51.67       51.80      3.85 o 
  -3   5   6       55.97       68.53      3.99 o 
  -2   5   6        3.92       11.81      1.48 o 
  -1   5   6     2529.16     2611.09     21.38 o 
   0   5   6      370.54      422.87      6.28 o 
   1   5   6        9.52        7.51      1.39 o 
   2   5   6      177.52      162.54      3.79 o 
   3   5   6      128.39      141.00      3.60 o 
   4   5   6       87.95      105.53      4.46 o 
   5   5   6        1.67        0.62      1.78 o 
   6   5   6      177.60      206.88     18.71 o 
   7   5   6        0.65       -1.92      1.72 o 
   8   5   6        9.95       10.49      2.70 o 
   9   5   6        7.73        7.91      2.82 o 
  10   5   6        0.94        6.81      2.68 o 
  -9   6   6        6.37       -0.63      4.68 o 
  -8   6   6       60.02       41.70      4.88 o 
  -7   6   6       39.08       43.06      4.69 o 
  -6   6   6        4.05       10.41      3.10 o 
  -5   6   6      189.59      205.17      7.53 o 
  -4   6   6       26.31       16.44      2.85 o 
  -3   6   6       40.11       39.09      3.46 o 
  -2   6   6        2.64        4.04      1.94 o 
  -1   6   6       12.62       18.64      1.97 o 
   0   6   6      448.85      434.97      6.77 o 
   1   6   6      594.01      600.09      7.96 o 
   2   6   6      897.99      937.02     10.33 o 
   3   6   6      506.73      489.45      9.42 o 
   4   6   6      229.49      230.13      8.10 o 
   5   6   6        8.83        8.62      2.45 o 
   6   6   6        3.10        2.71      2.13 o 
   7   6   6       52.41       52.58      9.66 o 
   8   6   6        2.92        1.92      2.20 o 
   9   6   6       24.87       31.19      4.02 o 
  10   6   6       36.26       44.09      5.67 o 
  -9   7   6        0.36       -2.08      2.89 o 
  -8   7   6       10.64        9.88      3.21 o 
  -7   7   6        0.49        2.28      2.72 o 
  -6   7   6       36.79       27.37      8.23 o 
  -5   7   6      382.01      371.82     10.31 o 
  -4   7   6      167.65      176.61      6.95 o 
  -3   7   6      154.63      136.29      5.91 o 
  -2   7   6        3.35       -0.65      1.67 o 
  -1   7   6       54.54       48.08      2.93 o 
   0   7   6       38.40       37.37      2.64 o 
   1   7   6      133.27      164.70      4.42 o 
   2   7   6      160.73      154.33      5.74 o 
   3   7   6       61.27       81.65      4.41 o 
   4   7   6      137.07      150.29      5.91 o 
   5   7   6       50.65       54.88      4.14 o 
   6   7   6       49.70       48.59      4.76 o 
   7   7   6        0.13       -0.81      1.97 o 
   8   7   6       39.09       47.58     10.78 o 
   9   7   6       21.62       22.37      9.70 o 
  10   7   6        1.67        5.18      5.54 o 
  -8   8   6        4.75        4.54      3.12 o 
  -7   8   6       32.03       43.03      5.24 o 
  -6   8   6       68.27       67.18      7.23 o 
  -5   8   6       28.32       17.25      5.50 o 
  -4   8   6       22.05       22.49      3.63 o 
  -3   8   6      290.23      297.61      8.60 o 
  -2   8   6       61.54       57.64      3.41 o 
  -1   8   6       32.86       38.33      2.95 o 
   0   8   6        8.42       11.17      2.11 o 
   1   8   6       14.60       20.66      3.21 o 
   2   8   6      241.47      264.64      7.61 o 
   3   8   6        1.02       -1.75      4.85 o 
   4   8   6      175.57      168.80      6.47 o 
   5   8   6        0.01        0.88      3.46 o 
   6   8   6        4.59        7.56      3.81 o 
   7   8   6       15.42       15.11      3.20 o 
   8   8   6       11.34       12.12      3.12 o 
   9   8   6        0.41        0.15      2.29 o 
  -8   9   6        2.63        2.86      5.50 o 
  -7   9   6        3.13        5.17      3.22 o 
  -6   9   6        8.93        7.75      5.98 o 
  -5   9   6       59.53       43.99      4.52 o 
  -4   9   6       10.94        7.75      2.74 o 
  -3   9   6       32.21       29.91      3.98 o 
  -2   9   6        2.89        0.43      1.93 o 
  -1   9   6      316.69      327.58      7.25 o 
   0   9   6        2.20        4.24      2.12 o 
   1   9   6      220.05      221.00     13.73 o 
   2   9   6       26.03       30.07      3.49 o 
   3   9   6       57.96       49.95      4.23 o 
   4   9   6       28.59       22.58      3.49 o 
   5   9   6        2.30        1.86      2.77 o 
   6   9   6        1.56        0.24      3.16 o 
   7   9   6       14.76       17.02      3.59 o 
   8   9   6        5.03        8.72      3.64 o 
   9   9   6       10.82       12.59      4.37 o 
  -7  10   6        3.90        3.19      3.38 o 
  -6  10   6        0.98        2.18      3.08 o 
  -5  10   6        2.30        4.22      2.91 o 
  -4  10   6       68.52       49.17      4.71 o 
  -3  10   6       65.38       76.15      5.20 o 
  -2  10   6        8.21        9.92      2.76 o 
  -1  10   6      371.41      373.07     14.21 o 
   0  10   6       24.50       26.33      3.72 o 
   1  10   6       13.67       14.86      3.32 o 
   2  10   6      339.06      325.09     18.88 o 
   3  10   6        2.65       -0.18      2.28 o 
   4  10   6        7.98        6.91      3.72 o 
   5  10   6       98.28       92.77      5.89 o 
   6  10   6        6.00        5.91      3.04 o 
   7  10   6      139.05      144.82      7.40 o 
   8  10   6        3.58        3.86      3.42 o 
  -6  11   6        2.56        4.34      3.12 o 
  -5  11   6        1.28        0.68      2.58 o 
  -4  11   6       35.54       32.17      4.26 o 
  -3  11   6       38.22       33.82      4.14 o 
  -2  11   6      115.84      110.45      7.88 o 
  -1  11   6      224.58      214.80      7.80 o 
   0  11   6      104.14      104.19      5.83 o 
   1  11   6        1.36        3.00      3.34 o 
   2  11   6       19.50       19.38      3.44 o 
   3  11   6       21.27       19.89      3.59 o 
   4  11   6       27.78       35.06      6.63 o 
   5  11   6       33.30       34.33      4.49 o 
   6  11   6       49.73       49.64      5.11 o 
   7  11   6        7.86        5.00      3.72 o 
  -5  12   6        8.40        6.62      5.85 o 
  -4  12   6       10.47       15.07      4.50 o 
  -3  12   6        0.63       -2.60      2.60 o 
  -2  12   6       85.47       84.37      7.45 o 
  -1  12   6      405.11      399.17     14.64 o 
   0  12   6      256.51      259.14      9.18 o 
   1  12   6        2.71       -1.72      2.13 o 
   2  12   6      124.55      141.69      7.97 o 
   3  12   6        7.03        2.97      2.75 o 
   4  12   6       16.56       23.04      3.94 o 
   5  12   6       12.06       11.07      3.41 o 
   6  12   6       22.79       23.65      4.38 o 
  -4  13   6        2.85        2.86      3.64 o 
  -3  13   6       13.33       13.86      4.24 o 
  -2  13   6        0.05       -2.95      2.69 o 
  -1  13   6        0.87        3.90      3.38 o 
   0  13   6       12.17       10.43      3.57 o 
   1  13   6        6.18       10.06      3.38 o 
   2  13   6       14.00        6.97      3.15 o 
   3  13   6        2.25        1.29      2.78 o 
   4  13   6        3.15        4.70      3.06 o 
   5  13   6        1.30        4.65      3.07 o 
  -2  14   6       15.24       16.98      4.85 o 
  -1  14   6       10.40       15.07      4.85 o 
   0  14   6        1.52        1.04      3.46 o 
   1  14   6        9.96       10.56      3.57 o 
   2  14   6       43.71       47.47      5.37 o 
   3  14   6        0.49        2.13      3.22 o 
  -2 -12   7        3.45        1.04      6.06 o 
  -1 -12   7        4.72       15.16      7.10 o 
   0 -12   7        0.63        2.51      5.37 o 
   1 -12   7       30.28       36.99      8.06 o 
  -4 -11   7        8.50        3.55      5.98 o 
  -3 -11   7       32.57       30.75      8.14 o 
  -2 -11   7        5.51        5.20      5.98 o 
  -1 -11   7        0.35       -3.12      5.11 o 
   0 -11   7       11.22       19.49      6.58 o 
   1 -11   7        1.53        3.64      5.80 o 
   2 -11   7       29.78       15.94      6.76 o 
   3 -11   7        0.88       -1.13      5.46 o 
   4 -11   7       14.42        7.97      4.03 o 
  -6 -10   7        3.77        7.37      9.66 o 
  -5 -10   7       12.97        8.52      3.19 o 
  -4 -10   7        5.99        1.36      3.55 o 
  -3 -10   7        4.60        5.54      5.98 o 
  -2 -10   7        8.36        4.24      5.80 o 
  -1 -10   7      230.93      233.19     14.38 o 
   0 -10   7        0.52       -4.42      4.16 o 
   1 -10   7        1.20        5.46      5.02 o 
   2 -10   7        1.57        2.15      2.99 o 
   3 -10   7       11.18        8.17      3.51 o 
   4 -10   7       28.94       28.42      4.87 o 
   5 -10   7        7.27        1.17      3.45 o 
  -7  -9   7        2.26        3.44      4.11 o 
  -6  -9   7        6.31        0.08      2.65 o 
  -5  -9   7        9.82       14.53      6.06 o 
  -4  -9   7      156.04      142.58      9.96 o 
  -3  -9   7        1.66        0.81      2.21 o 
  -2  -9   7      733.67      689.53     22.78 o 
  -1  -9   7      110.61      140.07     11.09 o 
   0  -9   7        8.02        8.40      5.37 o 
   1  -9   7      112.82      108.99      6.35 o 
   2  -9   7      113.38      119.43      9.18 o 
   3  -9   7        0.71        4.73      2.98 o 
   4  -9   7       32.95       39.63      6.32 o 
   5  -9   7       42.48       44.96     10.31 o 
   6  -9   7        2.28        1.20      3.33 o 
  -7  -8   7        3.99        1.38      2.55 o 
  -6  -8   7        1.31        1.75      2.48 o 
  -5  -8   7        4.21        6.68      2.76 o 
  -4  -8   7       24.23       30.74      7.62 o 
  -3  -8   7        6.24        4.42      2.45 o 
  -2  -8   7       32.10       23.99      3.32 o 
  -1  -8   7      189.79      206.70      7.66 o 
   0  -8   7      260.14      247.71      8.55 o 
   1  -8   7       16.96       24.49      3.70 o 
   2  -8   7        0.24        2.29      2.34 o 
   3  -8   7      131.78      135.25      6.92 o 
   4  -8   7       11.75       15.13      7.02 o 
   5  -8   7        5.69        4.06      3.13 o 
   6  -8   7       36.18       40.49      5.13 o 
   7  -8   7        0.10       -2.77      3.19 o 
  -8  -7   7       16.17       12.56      4.24 o 
  -7  -7   7        1.00        2.40      4.59 o 
  -6  -7   7       29.06       37.85      4.37 o 
  -5  -7   7        5.61        3.97      2.66 o 
  -4  -7   7      409.99      424.41     20.31 o 
  -3  -7   7      319.43      287.83      8.36 o 
  -2  -7   7       53.97       57.70      3.29 o 
  -1  -7   7       23.43       28.06      3.44 o 
   0  -7   7      113.18      113.71      5.83 o 
   1  -7   7      201.93      191.33      7.54 o 
   2  -7   7      113.24      110.13      5.99 o 
   3  -7   7      143.13      145.22      6.83 o 
   4  -7   7       68.48       91.92      5.88 o 
   5  -7   7       16.60       13.35      6.76 o 
   6  -7   7        0.06        0.35      2.70 o 
   7  -7   7        2.69        2.75      2.96 o 
   8  -7   7        7.92       12.91      6.06 o 
  -9  -6   7        0.14        1.04      3.46 o 
  -8  -6   7        1.05        2.86      3.29 o 
  -7  -6   7       28.04       26.94      5.02 o 
  -6  -6   7      353.17      354.21     15.81 o 
  -5  -6   7      229.46      227.36     12.91 o 
  -4  -6   7      288.93      301.88      9.96 o 
  -3  -6   7      797.31      830.78      9.53 o 
  -2  -6   7      114.06      103.46      3.86 o 
  -1  -6   7      152.05      135.74      4.65 o 
   0  -6   7       10.99        7.86      2.49 o 
   1  -6   7      217.09      221.62      7.43 o 
   2  -6   7       29.15       20.16      3.03 o 
   3  -6   7      164.60      163.40     12.04 o 
   4  -6   7       42.69       36.18      4.07 o 
   5  -6   7      112.37      106.89      6.21 o 
   6  -6   7        1.75        1.57      2.60 o 
   7  -6   7        0.37       -1.57      2.59 o 
   8  -6   7        0.42       -0.70      2.93 o 
  -9  -5   7        1.55       -0.43      2.95 o 
  -8  -5   7        1.20        8.58      3.90 o 
  -7  -5   7       31.31       42.62      5.63 o 
  -6  -5   7      124.24      111.74      5.81 o 
  -5  -5   7       46.74       54.15      7.67 o 
  -4  -5   7       19.76       28.09      2.70 o 
  -3  -5   7      829.26      812.14     13.85 o 
  -2  -5   7       30.55       30.42      2.00 o 
  -1  -5   7       89.35       70.87      3.01 o 
   0  -5   7        0.84        2.36      1.17 o 
   1  -5   7      213.69      232.77      7.26 o 
   2  -5   7      114.33      110.50      6.06 o 
   3  -5   7        0.14       -0.41      1.97 o 
   4  -5   7        3.98        6.80      2.51 o 
   5  -5   7       99.78       95.93      5.58 o 
   6  -5   7        4.42        8.63      3.03 o 
   7  -5   7        1.43       -1.33      2.42 o 
   8  -5   7        3.74        2.10      3.64 o 
   9  -5   7        0.01       -6.50      4.94 o 
  -9  -4   7        0.09       -0.35      3.03 o 
  -8  -4   7        8.65        8.06      3.55 o 
  -7  -4   7        1.13        3.64      2.95 o 
  -6  -4   7      210.70      204.02      8.51 o 
  -5  -4   7      630.88      644.67     10.13 o 
  -4  -4   7        7.43        6.44      1.96 o 
  -3  -4   7      213.31      212.25      5.18 o 
  -2  -4   7      183.31      189.62      4.69 o 
  -1  -4   7     1857.57     1873.85     14.85 o 
   0  -4   7      429.73      434.44      6.30 o 
   1  -4   7       79.56       78.74      4.25 o 
   2  -4   7        3.22        2.87      1.96 o 
   3  -4   7       18.07       12.03      2.54 o 
   4  -4   7       94.05      113.47      5.63 o 
   5  -4   7      118.51      116.22      7.84 o 
   6  -4   7        1.77       -1.47      2.29 o 
   7  -4   7        2.16       -0.66      4.81 o 
   8  -4   7        0.44       -3.31      2.51 o 
   9  -4   7        3.35       -0.09      5.20 o 
 -10  -3   7        4.72       10.39      4.24 o 
  -9  -3   7        0.96        5.02      3.55 o 
  -8  -3   7        9.70       10.83      3.98 o 
  -7  -3   7       15.32       18.66      3.42 o 
  -6  -3   7        1.47        3.52      3.51 o 
  -5  -3   7        6.96        7.24      2.10 o 
  -4  -3   7       89.76       87.60      3.68 o 
  -3  -3   7     1031.78     1077.55     12.13 o 
  -2  -3   7      517.72      621.04      8.28 o 
  -1  -3   7      198.84      260.32      4.26 o 
   0  -3   7       53.92       52.35      1.93 o 
   1  -3   7      390.27      385.08      4.95 o 
   2  -3   7      473.85      459.72      9.61 o 
   3  -3   7        6.49        7.44      2.22 o 
   4  -3   7       38.98       30.41      3.31 o 
   5  -3   7        9.56       15.80      2.91 o 
   6  -3   7        0.16       -1.42      2.34 o 
   7  -3   7        5.49        3.24      2.45 o 
   8  -3   7        0.04       -1.29      2.35 o 
   9  -3   7        8.12        6.74      3.33 o 
  10  -3   7        6.55       -4.50      6.06 o 
 -10  -2   7        3.69        5.72      3.98 o 
  -9  -2   7       32.74       24.51      5.02 o 
  -8  -2   7      147.90      135.22     11.17 o 
  -7  -2   7      231.86      235.77      8.24 o 
  -6  -2   7       97.90       92.72      5.14 o 
  -5  -2   7      123.68      111.90      4.27 o 
  -4  -2   7      101.66       92.18      3.78 o 
  -3  -2   7      159.24      143.64      4.88 o 
  -2  -2   7      367.25      369.55      6.41 o 
  -1  -2   7     2519.59     2464.62     20.08 o 
   0  -2   7        8.63        8.74      1.04 o 
   1  -2   7      298.64      282.35      6.89 o 
   2  -2   7      188.89      172.28      5.69 o 
   3  -2   7        2.85        1.59      1.81 o 
   4  -2   7      995.97      969.48     15.56 o 
   5  -2   7      164.25      161.33      6.40 o 
   6  -2   7        1.29        1.41      3.98 o 
   7  -2   7       56.31       57.30      4.72 o 
   8  -2   7        2.32        1.58      2.48 o 
   9  -2   7        0.78       -1.67      2.56 o 
  10  -2   7        5.53        5.72      5.89 o 
 -10  -1   7        2.13        5.80      3.81 o 
  -9  -1   7        0.11        6.27      3.08 o 
  -8  -1   7      163.75      161.21      9.83 o 
  -7  -1   7       23.65       18.99      3.63 o 
  -6  -1   7      103.43      109.88      5.93 o 
  -5  -1   7      199.77      185.73      6.63 o 
  -4  -1   7       13.44       19.49      2.12 o 
  -3  -1   7       95.14      103.93      4.70 o 
  -2  -1   7       12.38       14.74      1.55 o 
  -1  -1   7      141.01      148.45      3.41 o 
   0  -1   7      181.16      177.04      3.57 o 
   1  -1   7       32.21       37.71      2.24 o 
   2  -1   7       49.90       61.73      3.49 o 
   3  -1   7      420.53      469.16      9.57 o 
   4  -1   7     3596.89     3410.22     36.59 o 
   5  -1   7       33.47       38.00      3.44 o 
   6  -1   7        1.20        1.40      1.91 o 
   7  -1   7       13.85       15.12      3.04 o 
   8  -1   7       15.28       13.68      3.20 o 
   9  -1   7        0.11        3.36      2.71 o 
  10  -1   7        0.04       -2.51      5.28 o 
 -10   0   7        3.43        1.15      2.99 o 
  -9   0   7       33.69       21.24      4.81 o 
  -8   0   7        1.87        3.03      2.83 o 
  -7   0   7      106.48      103.29      7.10 o 
  -6   0   7      640.97      653.98     13.09 o 
  -5   0   7        0.58       -0.29      4.03 o 
  -4   0   7        9.08       17.40      2.51 o 
  -3   0   7       58.45       67.63      3.50 o 
  -2   0   7      236.33      191.59      4.61 o 
  -1   0   7      234.84      245.94      4.23 o 
   0   0   7      148.86      161.26      3.25 o 
   1   0   7       13.25       13.53      0.96 o 
   2   0   7       13.72       15.60      2.10 o 
   3   0   7      297.56      279.65      7.07 o 
   4   0   7     4900.54     4817.60     40.11 o 
   5   0   7      135.75      126.96      8.19 o 
   6   0   7       68.93       67.48      4.50 o 
   7   0   7       84.06       77.34      5.02 o 
   8   0   7        2.34       -1.72      2.18 o 
   9   0   7        3.28        0.95      2.43 o 
  10   0   7       22.51       27.78      4.55 o 
 -10   1   7        0.39        3.08      3.29 o 
  -9   1   7       13.53       13.64      3.62 o 
  -8   1   7        2.03        1.40      4.11 o 
  -7   1   7       14.19        9.64      4.55 o 
  -6   1   7      181.58      167.59     14.81 o 
  -5   1   7      332.92      315.49      8.47 o 
  -4   1   7      182.71      178.69      4.69 o 
  -3   1   7     1162.28     1237.42     12.16 o 
  -2   1   7     3048.99     3057.36     35.66 o 
  -1   1   7      525.39      487.07      6.23 o 
   0   1   7      413.52      402.92      7.96 o 
   1   1   7      148.21      143.76      2.99 o 
   2   1   7      324.82      287.79      3.87 o 
   3   1   7      225.49      182.68      4.53 o 
   4   1   7      828.11      745.79      9.40 o 
   5   1   7       17.80       19.63      2.22 o 
   6   1   7       26.70       19.27      2.97 o 
   7   1   7        0.78        0.20      1.99 o 
   8   1   7       44.46       42.96      4.34 o 
   9   1   7        0.05        0.64      2.34 o 
  10   1   7        3.25        3.81      3.72 o 
 -10   2   7        3.63        0.90      6.41 o 
  -9   2   7       22.63       24.71      8.36 o 
  -8   2   7      158.94      162.93     11.22 o 
  -7   2   7       52.36       49.17      6.84 o 
  -6   2   7      547.07      604.12     14.38 o 
  -5   2   7       17.61       24.87      3.15 o 
  -4   2   7       11.89       14.85      2.52 o 
  -3   2   7      415.45      433.68      6.48 o 
  -2   2   7     2865.20     2906.57     38.49 o 
  -1   2   7      228.79      191.02      3.71 o 
   0   2   7      413.35      360.04      6.89 o 
   1   2   7      109.30      118.56      2.96 o 
   2   2   7        6.08        5.80      0.95 o 
   3   2   7       22.45       25.50      3.54 o 
   4   2   7     4138.43     4179.67     41.07 o 
   5   2   7       80.14       94.02      3.37 o 
   6   2   7       14.39       15.75      1.96 o 
   7   2   7       10.06       11.26      4.20 o 
   8   2   7        4.00        6.63      2.99 o 
   9   2   7        4.78        6.32      3.90 o 
  10   2   7        1.34       -1.04      3.46 o 
 -10   3   7        3.50        1.45      3.85 o 
  -9   3   7        0.25       -1.19      2.89 o 
  -8   3   7       10.77        5.86      3.06 o 
  -7   3   7        0.75        2.90      2.76 o 
  -6   3   7       22.60       26.81      4.89 o 
  -5   3   7       19.49       26.35      3.32 o 
  -4   3   7      856.87      926.37     15.81 o 
  -3   3   7       32.85       24.73      2.76 o 
  -2   3   7     1891.91     1880.68     19.88 o 
  -1   3   7     2590.23     2664.86     23.84 o 
   0   3   7     1910.93     1878.63     15.95 o 
   1   3   7        2.62        7.44      1.20 o 
   2   3   7       19.71       10.37      1.58 o 
   3   3   7      419.73      440.43      6.38 o 
   4   3   7     1122.35     1156.26     12.19 o 
   5   3   7       31.99       38.67      2.56 o 
   6   3   7       13.91       12.05      1.92 o 
   7   3   7       36.23       38.88      2.80 o 
   8   3   7       20.57       14.47      4.33 o 
   9   3   7        8.97       10.83      4.07 o 
  10   3   7        0.16        2.86      3.72 o 
 -10   4   7        0.71       -4.21      2.80 o 
  -9   4   7        2.53       -0.39      5.89 o 
  -8   4   7       28.65       34.17      6.32 o 
  -7   4   7      137.24      141.80      7.00 o 
  -6   4   7       52.94       55.09      4.70 o 
  -5   4   7        0.85       -1.68      1.80 o 
  -4   4   7       64.48       56.97      4.05 o 
  -3   4   7      156.86      168.87      6.58 o 
  -2   4   7       48.09       65.22      2.35 o 
  -1   4   7       83.54      106.18      3.06 o 
   0   4   7      390.23      385.36      5.81 o 
   1   4   7       37.49       28.19      1.88 o 
   2   4   7        2.86        4.38      1.48 o 
   3   4   7      197.30      190.55      4.22 o 
   4   4   7        7.71       15.03      1.76 o 
   5   4   7      883.62      956.55     11.49 o 
   6   4   7        5.64        2.76      1.59 o 
   7   4   7      172.46      168.70      6.18 o 
   8   4   7       39.11       42.50      3.77 o 
   9   4   7        0.13        6.06      3.90 o 
  10   4   7       10.86       17.76      5.28 o 
  -9   5   7        0.22       -0.09      2.96 o 
  -8   5   7      190.70      191.73      8.52 o 
  -7   5   7        2.82        1.27      2.56 o 
  -6   5   7       91.51       80.97      5.39 o 
  -5   5   7      196.44      198.82     18.84 o 
  -4   5   7        0.09        2.44      2.02 o 
  -3   5   7       31.09       36.86      5.02 o 
  -2   5   7       29.30       25.66      2.49 o 
  -1   5   7      110.41       98.66      3.76 o 
   0   5   7     1178.51     1243.60     13.70 o 
   1   5   7      323.76      294.18      5.27 o 
   2   5   7      245.06      242.18      4.74 o 
   3   5   7        0.87        0.41      1.38 o 
   4   5   7      427.69      419.47      8.95 o 
   5   5   7       11.30        9.08      2.19 o 
   6   5   7        1.18       -0.83      4.33 o 
   7   5   7        1.83        0.53      1.99 o 
   8   5   7        0.84        1.93      2.73 o 
   9   5   7        3.92        7.55      2.63 o 
  10   5   7        4.06        5.54      4.07 o 
  -9   6   7        4.36        3.56      7.58 o 
  -8   6   7        2.96        6.95      4.11 o 
  -7   6   7       17.38       10.98      3.41 o 
  -6   6   7      146.97      139.43      6.79 o 
  -5   6   7      622.36      641.77     13.34 o 
  -4   6   7       70.71       84.33      5.02 o 
  -3   6   7      263.28      267.77      7.77 o 
  -2   6   7       70.77       80.22      3.13 o 
  -1   6   7      318.79      305.08      6.71 o 
   0   6   7      373.82      389.47      6.50 o 
   1   6   7        5.91        0.03      1.36 o 
   2   6   7      108.40      124.78      3.72 o 
   3   6   7      209.00      205.01      4.61 o 
   4   6   7        1.93        0.03      1.84 o 
   5   6   7       52.64       48.33      3.73 o 
   6   6   7        8.58        9.24      2.61 o 
   7   6   7       49.87       34.82      6.45 o 
   8   6   7        5.83        6.56      2.41 o 
   9   6   7       16.63       20.64      3.54 o 
  10   6   7        5.38        0.17      3.64 o 
  -9   7   7        9.11        7.46      3.63 o 
  -8   7   7       17.77       21.30      4.03 o 
  -7   7   7       35.50       40.53      7.28 o 
  -6   7   7       62.80       70.41      5.49 o 
  -5   7   7      341.81      332.38     15.07 o 
  -4   7   7      594.78      552.28     12.18 o 
  -3   7   7       17.21       11.60      2.87 o 
  -2   7   7       62.02       64.88      4.28 o 
  -1   7   7      516.48      529.54      8.16 o 
   0   7   7      184.28      196.39      5.02 o 
   1   7   7        3.15        2.54      1.50 o 
   2   7   7      125.71      122.89      3.91 o 
   3   7   7      121.96      111.54      4.95 o 
   4   7   7        7.12        8.06      3.51 o 
   5   7   7        0.05       -1.42      2.04 o 
   6   7   7      106.47      115.78     10.52 o 
   7   7   7        1.56        3.79      2.99 o 
   8   7   7       12.63        8.18      2.89 o 
   9   7   7       33.12       41.50      4.47 o 
  -8   8   7       10.01        5.94      3.20 o 
  -7   8   7        1.11       -2.26      2.99 o 
  -6   8   7      221.34      226.76      8.86 o 
  -5   8   7      140.42      119.03     15.07 o 
  -4   8   7      146.95      136.75      8.88 o 
  -3   8   7        0.97       -0.55      3.64 o 
  -2   8   7       78.29       83.82      4.86 o 
  -1   8   7      341.42      321.62      6.77 o 
   0   8   7       24.18       17.78      2.33 o 
   1   8   7       87.81       87.37      4.66 o 
   2   8   7      175.70      167.13      7.28 o 
   3   8   7        2.78        0.06      2.99 o 
   4   8   7       35.79       38.06      3.80 o 
   5   8   7        7.06        7.93      2.59 o 
   6   8   7        3.90        1.00      2.25 o 
   7   8   7        0.03        3.62      2.56 o 
   8   8   7       38.52       35.73      4.31 o 
   9   8   7        0.53        1.23      2.54 o 
  -8   9   7       11.42       10.25      4.11 o 
  -7   9   7       36.94       43.30      5.21 o 
  -6   9   7        1.59       -3.19      2.32 o 
  -5   9   7      156.11      153.70      8.66 o 
  -4   9   7       71.01       70.72      5.16 o 
  -3   9   7       67.47       67.32      7.97 o 
  -2   9   7       63.89       65.09      4.77 o 
  -1   9   7      530.79      498.31      8.87 o 
   0   9   7      125.53      126.23      5.64 o 
   1   9   7        2.53        5.41      2.34 o 
   2   9   7      153.23      146.08      6.28 o 
   3   9   7        3.65        0.72      2.34 o 
   4   9   7        3.15        2.13      2.45 o 
   5   9   7       38.87       42.25      4.22 o 
   6   9   7       31.66       30.78      4.33 o 
   7   9   7        1.72        2.63      2.36 o 
   8   9   7       25.29       13.39      3.33 o 
   9   9   7       10.89       10.69      5.76 o 
  -7  10   7        0.00       -1.82      2.88 o 
  -6  10   7        2.82       -0.03      2.63 o 
  -5  10   7       24.11       23.70      4.03 o 
  -4  10   7       10.15       12.46      6.24 o 
  -3  10   7       84.59       79.69      5.39 o 
  -2  10   7        1.34       -1.62      2.13 o 
  -1  10   7        0.06       -1.40      2.26 o 
   0  10   7      587.46      593.80     12.42 o 
   1  10   7      680.60      704.77     13.80 o 
   2  10   7        0.72       -2.50      2.04 o 
   3  10   7       48.15       50.20      4.56 o 
   4  10   7      120.37      118.89      6.24 o 
   5  10   7       99.12      110.41      7.62 o 
   6  10   7        1.14        4.72      2.57 o 
   7  10   7       24.35       24.55      3.99 o 
   8  10   7        0.04       -0.75      4.20 o 
  -6  11   7       26.32       13.98      3.85 o 
  -5  11   7        3.74       -0.11      2.76 o 
  -4  11   7       23.00       22.93      4.04 o 
  -3  11   7        7.00       11.09      3.17 o 
  -2  11   7      125.82      117.98      7.97 o 
  -1  11   7       62.74       67.65      6.41 o 
   0  11   7        5.18        9.85      3.06 o 
   1  11   7        3.92        3.96      2.52 o 
   2  11   7       17.84       15.38      3.19 o 
   3  11   7       43.56       39.63      4.33 o 
   4  11   7        0.63       -0.54      2.29 o 
   5  11   7      115.31      112.43      7.58 o 
   6  11   7       13.18       15.85      3.60 o 
   7  11   7        1.91        3.29      2.63 o 
  -5  12   7        5.55        2.60      3.24 o 
  -4  12   7        0.10       -0.52      2.95 o 
  -3  12   7       26.69       29.71      5.28 o 
  -2  12   7        9.16        5.28      3.21 o 
  -1  12   7       54.02       47.82      6.15 o 
   0  12   7        2.66        0.80      2.86 o 
   1  12   7        4.81        9.40      3.04 o 
   2  12   7       17.90       14.15      3.46 o 
   3  12   7       21.21       25.45      4.03 o 
   4  12   7       46.08       54.39      5.16 o 
   5  12   7       62.43       51.93      5.22 o 
   6  12   7        3.34        4.52      3.81 o 
  -4  13   7       12.46       14.73      4.59 o 
  -3  13   7        9.49        7.88      4.07 o 
  -2  13   7        3.53        2.17      3.38 o 
  -1  13   7        1.53       -0.43      2.95 o 
   0  13   7        0.63        2.17      3.12 o 
   1  13   7        0.91        0.47      2.66 o 
   2  13   7       30.42       30.00      4.29 o 
   3  13   7        1.16        6.32      3.68 o 
   4  13   7       17.75       15.28      5.02 o 
   5  13   7        4.18        5.61      3.14 o 
  -2  14   7        0.48        2.69      3.46 o 
  -1  14   7        8.59        0.35      3.21 o 
   0  14   7        6.35        2.95      3.29 o 
   1  14   7        0.04        0.98      3.59 o 
   2  14   7       15.48       22.13      4.37 o 
   3  14   7        2.45        3.71      3.33 o 
  -3 -11   8        0.02       16.46      7.28 o 
  -2 -11   8        6.53        6.84      7.28 o 
  -1 -11   8        1.42       -1.39      5.46 o 
   0 -11   8       18.27       13.43      6.41 o 
   1 -11   8       13.43        5.28      5.98 o 
   2 -11   8       16.57       15.33      6.41 o 
   3 -11   8        0.61       -3.46      4.85 o 
  -5 -10   8        0.25        0.09      6.76 o 
  -4 -10   8       17.82       18.36      7.19 o 
  -2 -10   8       63.65       60.81      9.36 o 
  -1 -10   8       50.81       56.22      8.40 o 
   0 -10   8       27.14       29.89      7.28 o 
   1 -10   8       23.50       36.47      7.28 o 
   2 -10   8        6.72        3.95      3.16 o 
   3 -10   8        7.18       10.90      3.83 o 
   4 -10   8        0.10       -1.79      2.95 o 
   5 -10   8        9.91        7.32      5.93 o 
  -6  -9   8        1.38        7.79      4.20 o 
  -5  -9   8        7.26        9.51      3.32 o 
  -4  -9   8        0.80        1.63      2.50 o 
  -3  -9   8       27.39       41.15      7.71 o 
  -2  -9   8      134.07      140.07     11.87 o 
  -1  -9   8      318.32      304.14     15.77 o 
   0  -9   8       26.91       26.33      6.67 o 
   1  -9   8       22.67       23.80      4.01 o 
   2  -9   8      105.61      106.57      6.50 o 
   3  -9   8       24.20       26.16      4.33 o 
   4  -9   8        2.34        4.62      3.31 o 
   5  -9   8       34.03       36.67      9.40 o 
   6  -9   8        0.98       -0.43      3.22 o 
  -7  -8   8        8.66        7.96      3.26 o 
  -6  -8   8        2.35        4.00      2.94 o 
  -5  -8   8       88.79       82.07      9.05 o 
  -4  -8   8        8.08        2.43      2.53 o 
  -3  -8   8      142.70      162.31     17.45 o 
  -2  -8   8        3.06       -0.61      5.02 o 
  -1  -8   8       76.22       91.82      9.36 o 
   0  -8   8        5.53        0.53      2.24 o 
   1  -8   8       17.57       27.60      3.84 o 
   2  -8   8       39.15       55.01      4.92 o 
   3  -8   8        0.65       -1.33      3.29 o 
   4  -8   8      125.83      133.11      7.47 o 
   5  -8   8        0.14       -0.03      2.93 o 
   6  -8   8       10.34        8.72      4.20 o 
   7  -8   8        0.42       -2.19      2.97 o 
  -8  -7   8        0.13        3.38      3.72 o 
  -7  -7   8       17.56       20.01      4.76 o 
  -6  -7   8        1.72        7.65      2.70 o 
  -5  -7   8        0.00       -0.89      2.31 o 
  -4  -7   8       47.48       37.46      6.71 o 
  -3  -7   8       53.34       54.37      4.29 o 
  -2  -7   8      304.95      314.45      9.31 o 
  -1  -7   8      100.21      129.13      6.22 o 
   0  -7   8        3.84        4.56      2.60 o 
   1  -7   8       44.16       40.26      4.12 o 
   2  -7   8       50.91       45.12      7.36 o 
   3  -7   8      100.61       95.99      6.00 o 
   4  -7   8       12.68       14.72      3.52 o 
   5  -7   8       24.35       18.56      3.95 o 
   6  -7   8        7.51        6.00      3.40 o 
   7  -7   8        0.01       -0.04      3.05 o 
  -8  -6   8        3.68        2.86      3.12 o 
  -7  -6   8       60.25       64.97      6.84 o 
  -6  -6   8       35.66       42.65      8.14 o 
  -5  -6   8      115.30      112.83      5.85 o 
  -4  -6   8        0.16       -1.56      4.03 o 
  -3  -6   8      163.29      170.15      4.45 o 
  -2  -6   8       10.00        8.48      1.66 o 
  -1  -6   8       14.21       17.09      3.02 o 
   0  -6   8       25.54       20.79      4.29 o 
   1  -6   8      182.85      178.58      6.95 o 
   2  -6   8      307.23      275.22      8.73 o 
   3  -6   8       37.08       41.41      4.29 o 
   4  -6   8        8.15        4.23      2.45 o 
   5  -6   8       11.07       11.68      3.33 o 
   6  -6   8       14.77       13.45      3.51 o 
   7  -6   8        0.61       -1.49      2.70 o 
   8  -6   8       10.29       11.49      3.98 o 
  -9  -5   8        1.13       -1.47      2.77 o 
  -8  -5   8        2.09       -0.78      2.77 o 
  -7  -5   8       44.24       53.27      6.06 o 
  -6  -5   8      276.70      274.70     11.87 o 
  -5  -5   8       26.32       30.80      7.15 o 
  -4  -5   8       26.91       23.43      4.09 o 
  -3  -5   8        1.99        0.95      1.73 o 
  -2  -5   8       52.19       65.26      2.77 o 
  -1  -5   8        8.84        9.01      1.68 o 
   0  -5   8       52.24       66.90      4.40 o 
   1  -5   8       14.17       11.43      2.63 o 
   2  -5   8       45.25       46.04      3.98 o 
   3  -5   8      136.69      145.91      6.34 o 
   4  -5   8       13.54       10.22      2.88 o 
   5  -5   8       61.26       61.94      8.36 o 
   6  -5   8       30.59       23.30      4.46 o 
   7  -5   8        8.13        3.09      4.50 o 
   8  -5   8        0.14       -1.23      2.96 o 
   9  -5   8        2.27       -3.12      4.94 o 
  -9  -4   8       14.54       21.66      5.20 o 
  -8  -4   8        0.21        2.77      2.95 o 
  -7  -4   8        0.00       -3.29      2.51 o 
  -6  -4   8       42.32       33.52      4.68 o 
  -5  -4   8      374.92      378.64      7.88 o 
  -4  -4   8      349.13      328.32      6.94 o 
  -3  -4   8        8.72       14.95      2.13 o 
  -2  -4   8      596.96      579.15      8.46 o 
  -1  -4   8      285.38      314.39      5.11 o 
   0  -4   8      402.95      411.17      9.46 o 
   1  -4   8       34.43       39.72      3.55 o 
   2  -4   8       37.30       40.22      3.64 o 
   3  -4   8        8.14       11.56      4.76 o 
   4  -4   8        4.07        2.15      3.16 o 
   5  -4   8      422.65      451.77     13.38 o 
   6  -4   8      139.39      156.10      7.35 o 
   7  -4   8        1.86        2.28      2.65 o 
   8  -4   8        0.08       -3.77      2.51 o 
   9  -4   8        7.52        7.12      5.20 o 
  -9  -3   8        0.21        3.64      3.38 o 
  -8  -3   8       40.66       40.71      5.80 o 
  -7  -3   8      277.51      269.47      8.87 o 
  -6  -3   8      149.13      129.76      6.12 o 
  -5  -3   8       11.20       13.74      2.47 o 
  -4  -3   8      628.33      620.68      9.90 o 
  -3  -3   8      102.12       95.76      3.77 o 
  -2  -3   8      167.09      161.92      4.29 o 
  -1  -3   8        8.30        4.09      1.17 o 
   0  -3   8       21.23       26.28      1.57 o 
   1  -3   8      465.91      448.86     15.42 o 
   2  -3   8     1266.77     1225.04     34.04 o 
   3  -3   8      350.50      348.45      8.99 o 
   4  -3   8       81.41       83.74     12.60 o 
   5  -3   8      343.73      323.81      9.50 o 
   6  -3   8       56.65       65.58      5.04 o 
   7  -3   8       28.95       21.55      3.74 o 
   8  -3   8        9.19        4.73      2.82 o 
   9  -3   8        2.72       -1.13      2.88 o 
 -10  -2   8        7.14        4.85      4.33 o 
  -9  -2   8        0.00        1.65      3.12 o 
  -8  -2   8       33.61       36.35      4.54 o 
  -7  -2   8        8.73        9.70      3.00 o 
  -6  -2   8      132.71      117.77      5.85 o 
  -5  -2   8      203.19      184.51      5.51 o 
  -4  -2   8      277.78      272.94      6.08 o 
  -3  -2   8      325.26      307.82      5.98 o 
  -2  -2   8        0.35        0.61      1.17 o 
  -1  -2   8      120.28      111.96      3.38 o 
   0  -2   8       49.97       45.61      1.85 o 
   1  -2   8      759.20      812.26     16.11 o 
   2  -2   8       52.71       48.78      3.49 o 
   3  -2   8        6.36        6.51      2.14 o 
   4  -2   8        8.70        5.76      2.14 o 
   5  -2   8      184.69      217.57     12.39 o 
   6  -2   8       28.02       23.22      3.44 o 
   7  -2   8       56.35       59.81      6.41 o 
   8  -2   8        6.86        6.16      2.95 o 
   9  -2   8        8.25        8.40      5.07 o 
  10  -2   8        0.42       -0.09      5.89 o 
 -10  -1   8        1.71        0.52      3.46 o 
  -9  -1   8        4.88       10.12      3.14 o 
  -8  -1   8       18.75       14.96      6.54 o 
  -7  -1   8       43.48       40.45      6.11 o 
  -6  -1   8       13.27       16.44      4.81 o 
  -5  -1   8      138.32      160.10      6.30 o 
  -4  -1   8       14.82       11.75      2.01 o 
  -3  -1   8        4.76        3.92      1.43 o 
  -2  -1   8      516.67      615.98      8.06 o 
  -1  -1   8      888.17      933.51     10.09 o 
   0  -1   8      207.55      222.72      4.80 o 
   1  -1   8      275.57      273.79      5.63 o 
   2  -1   8        7.57        3.90      1.78 o 
   3  -1   8      483.66      507.42     10.37 o 
   4  -1   8      278.53      291.95      8.07 o 
   5  -1   8      181.13      177.35      6.78 o 
   6  -1   8       60.52       58.20      4.46 o 
   7  -1   8        2.69        1.71      2.48 o 
   8  -1   8        0.42        2.45      2.54 o 
   9  -1   8        0.03        4.39      3.02 o 
  10  -1   8        3.02        3.06      3.10 o 
 -10   0   8        2.61        9.15      3.75 o 
  -9   0   8        0.03       -0.01      2.73 o 
  -8   0   8       11.81       15.10      3.50 o 
  -7   0   8       75.79       70.83      5.32 o 
  -6   0   8      291.19      269.53      8.52 o 
  -5   0   8        0.54       -2.45      2.25 o 
  -4   0   8       65.31       54.30      3.74 o 
  -3   0   8       62.40       62.13      2.83 o 
  -2   0   8     1255.12     1303.61     12.85 o 
  -1   0   8      311.99      295.12      5.00 o 
   0   0   8        5.31        6.14      1.15 o 
   1   0   8      310.18      301.04      4.00 o 
   2   0   8      353.70      344.15     11.43 o 
   3   0   8       20.56       21.49      2.86 o 
   4   0   8     1281.51     1320.68     18.83 o 
   5   0   8       74.12       72.44      4.56 o 
   6   0   8      111.37       97.89      6.76 o 
   7   0   8       40.32       38.91      4.10 o 
   8   0   8       23.66       24.92      3.70 o 
   9   0   8        2.81        0.79      2.71 o 
  10   0   8        9.20        6.35      3.41 o 
 -10   1   8        1.34        2.48      3.10 o 
  -9   1   8        4.36        5.96      3.47 o 
  -8   1   8       97.64      108.39      6.68 o 
  -7   1   8      152.91      150.42      6.93 o 
  -6   1   8       23.04       32.22      3.83 o 
  -5   1   8      106.80      116.33      7.84 o 
  -4   1   8        2.81        0.52      1.80 o 
  -3   1   8       84.17       94.32      3.17 o 
  -2   1   8      126.77      109.02      3.22 o 
  -1   1   8      432.80      441.43      6.41 o 
   0   1   8      320.18      372.06      6.13 o 
   1   1   8      173.76      184.85      6.63 o 
   2   1   8      131.21      124.80      2.69 o 
   3   1   8      250.08      216.66      3.95 o 
   4   1   8       35.17       41.91      2.15 o 
   5   1   8      262.57      268.35      7.75 o 
   6   1   8      194.09      191.74      6.95 o 
   7   1   8        4.86        5.37      3.77 o 
   8   1   8       32.80       33.38      4.00 o 
   9   1   8        1.90       -0.60      2.31 o 
  10   1   8        1.69        0.87      3.55 o 
 -10   2   8        0.09       -0.44      3.16 o 
  -9   2   8        3.35        6.49      6.63 o 
  -8   2   8       17.12       18.64      6.89 o 
  -7   2   8        0.74       -2.36      2.60 o 
  -6   2   8       23.26       31.29      3.76 o 
  -5   2   8       67.13       55.97      4.37 o 
  -4   2   8       17.64       16.37      2.70 o 
  -3   2   8      168.34      185.33      3.98 o 
  -2   2   8      423.36      476.53      6.58 o 
  -1   2   8     1423.66     1483.37     13.67 o 
   0   2   8      137.94      160.36      3.61 o 
   1   2   8        1.39       -0.63      0.86 o 
   2   2   8      478.79      468.40      6.03 o 
   3   2   8      196.32      220.09      6.69 o 
   4   2   8      329.47      302.27      8.95 o 
   5   2   8       16.52       13.32      1.92 o 
   6   2   8       28.27       19.10      3.00 o 
   7   2   8       66.17       68.80      5.80 o 
   8   2   8        1.65        2.55      2.44 o 
   9   2   8        1.92        0.87      3.03 o 
  10   2   8        0.17        1.39      3.81 o 
 -10   3   8        0.18       -1.64      3.25 o 
  -9   3   8        4.03        9.44      3.42 o 
  -8   3   8       26.24       16.69      7.36 o 
  -7   3   8      415.72      374.98     10.85 o 
  -6   3   8        5.67        4.00      2.57 o 
  -5   3   8       17.56       21.43      3.13 o 
  -4   3   8      292.35      297.58      8.11 o 
  -3   3   8      157.13      147.70      5.48 o 
  -2   3   8      761.91      736.70     11.91 o 
  -1   3   8      265.93      299.06      5.10 o 
   0   3   8        5.37       12.24      2.08 o 
   1   3   8      120.90      143.31      3.56 o 
   2   3   8      412.61      465.80      5.79 o 
   3   3   8       38.93       39.88      2.20 o 
   4   3   8        7.59       13.35      1.67 o 
   5   3   8        4.09        2.62      1.47 o 
   6   3   8       55.72       49.69      2.86 o 
   7   3   8       20.28       19.48      3.28 o 
   8   3   8        0.14        2.43      3.29 o 
   9   3   8       10.67       13.25      4.76 o 
  10   3   8        5.19        7.02      4.50 o 
  -9   4   8        2.23        1.27      3.04 o 
  -8   4   8       11.12       17.60      3.94 o 
  -7   4   8       65.32       58.13      5.21 o 
  -6   4   8      701.37      741.77     14.88 o 
  -5   4   8      272.93      282.61      8.60 o 
  -4   4   8      439.13      457.38     10.24 o 
  -3   4   8       90.14       68.93      4.13 o 
  -2   4   8     1243.62     1193.32     13.37 o 
  -1   4   8       62.97       68.10      3.58 o 
   0   4   8      293.30      286.20      5.16 o 
   1   4   8     1178.33     1151.79     11.78 o 
   2   4   8       52.39       59.67      3.10 o 
   3   4   8        6.17        2.22      1.29 o 
   4   4   8       34.23       29.82      2.21 o 
   5   4   8       15.43       28.95      2.33 o 
   6   4   8        0.00        1.30      1.51 o 
   7   4   8       25.80       25.46      3.10 o 
   8   4   8        0.10        1.82      3.46 o 
   9   4   8       12.60        7.71      3.90 o 
  10   4   8        0.91        0.87      3.29 o 
  -9   5   8        1.13       -1.52      2.84 o 
  -8   5   8        1.43        1.83      5.28 o 
  -7   5   8        0.80       -0.61      5.85 o 
  -6   5   8       16.47       15.10      3.39 o 
  -5   5   8       61.44       56.92      7.23 o 
  -4   5   8      339.60      308.96      8.70 o 
  -3   5   8        7.23        5.45      2.33 o 
  -2   5   8        2.45        2.36      1.16 o 
  -1   5   8      493.35      474.02      6.96 o 
   0   5   8      218.07      221.66      4.71 o 
   1   5   8      217.20      232.79      4.85 o 
   2   5   8      135.09      139.35      3.90 o 
   3   5   8      668.04      678.42      8.26 o 
   4   5   8       89.87       97.08      3.49 o 
   5   5   8      178.43      173.51      7.80 o 
   6   5   8      148.25      154.15      5.97 o 
   7   5   8        1.95        2.65      3.34 o 
   8   5   8        2.01       -0.15      1.91 o 
   9   5   8       10.02       13.77      4.68 o 
  10   5   8        3.66        7.45      4.68 o 
  -9   6   8        1.68        1.18      7.10 o 
  -8   6   8        1.65        2.20      2.84 o 
  -7   6   8        1.53       -0.60      2.60 o 
  -6   6   8      103.69      106.78      6.20 o 
  -5   6   8      828.89      803.88     15.38 o 
  -4   6   8      791.07      788.98     14.61 o 
  -3   6   8       18.09       17.95      3.42 o 
  -2   6   8      221.15      207.04      6.65 o 
  -1   6   8      150.86      170.33      5.42 o 
   0   6   8       70.13       66.62      3.57 o 
   1   6   8       14.93       19.97      2.75 o 
   2   6   8      323.87      346.02      6.22 o 
   3   6   8      160.48      151.06      3.46 o 
   4   6   8       77.68       88.40      9.49 o 
   5   6   8       11.04        6.10      2.31 o 
   6   6   8       96.87      113.89     10.01 o 
   7   6   8        7.67        9.25      2.59 o 
   8   6   8       12.25        9.25      2.69 o 
   9   6   8        6.05        7.62      4.16 o 
  10   6   8        2.24       10.57      4.76 o 
  -9   7   8        4.32        4.79      4.20 o 
  -8   7   8        0.01        1.10      3.42 o 
  -7   7   8        7.55       10.84      5.24 o 
  -6   7   8      126.58      113.91      7.06 o 
  -5   7   8        1.63        2.52      2.67 o 
  -4   7   8       26.26       20.96      3.64 o 
  -3   7   8      195.59      203.13      7.30 o 
  -2   7   8        0.29       -0.64      1.94 o 
  -1   7   8       33.76       50.44      2.96 o 
   0   7   8      198.68      184.79      7.13 o 
   1   7   8       13.00       18.89      2.22 o 
   2   7   8      502.13      548.98     12.77 o 
   3   7   8        3.84        3.79      1.98 o 
   4   7   8        0.51        0.25      2.56 o 
   5   7   8        0.12       -1.20      1.65 o 
   6   7   8      201.33      223.38      7.74 o 
   7   7   8        3.60        3.31      2.32 o 
   8   7   8        6.76        8.33      2.76 o 
   9   7   8       32.59       39.05      7.02 o 
  -8   8   8       10.28       13.23      6.11 o 
  -7   8   8        0.15       -2.01      5.20 o 
  -6   8   8       43.37       44.30      5.28 o 
  -5   8   8      101.07      115.82      6.60 o 
  -4   8   8      230.18      254.76      8.73 o 
  -3   8   8      100.77      103.42      5.61 o 
  -2   8   8       65.45       59.39      4.37 o 
  -1   8   8       81.54       77.81      5.60 o 
   0   8   8      134.38      160.57      4.97 o 
   1   8   8      521.42      485.72      8.17 o 
   2   8   8       16.36       15.97      2.76 o 
   3   8   8       70.74       78.15      4.68 o 
   4   8   8       74.43       80.01      9.44 o 
   5   8   8       84.54       92.36      5.37 o 
   6   8   8       25.61       27.29      3.72 o 
   7   8   8       22.50       16.34      3.29 o 
   8   8   8       26.39       26.59      4.02 o 
   9   8   8        8.69       13.39      3.29 o 
  -8   9   8        1.08       -3.18      6.06 o 
  -7   9   8       49.64       56.60      5.53 o 
  -6   9   8        1.23        0.54      3.59 o 
  -5   9   8        0.14       -1.17      5.15 o 
  -4   9   8       41.95       54.95      4.86 o 
  -3   9   8      261.93      269.94      8.84 o 
  -2   9   8      198.71      186.93      7.26 o 
  -1   9   8      213.91      204.00      7.24 o 
   0   9   8      286.01      292.83     12.86 o 
   1   9   8       36.89       25.90      4.33 o 
   2   9   8     1000.92      989.24     25.99 o 
   3   9   8      270.47      244.71      7.88 o 
   4   9   8       45.98       31.84      4.42 o 
   5   9   8       13.77       20.31      3.43 o 
   6   9   8      136.43      145.00      6.91 o 
   7   9   8        0.11       -0.29      2.16 o 
   8   9   8        5.57        2.62      2.73 o 
  -7  10   8       20.21       21.63      4.44 o 
  -6  10   8       57.75       63.72      5.70 o 
  -5  10   8       13.30        8.52      3.23 o 
  -4  10   8        0.09        3.59      2.63 o 
  -3  10   8      135.78      158.85      7.84 o 
  -2  10   8       76.98       71.47     11.74 o 
  -1  10   8       99.17       84.63      6.93 o 
   0  10   8       49.91       51.60      4.31 o 
   1  10   8      466.30      454.33     22.05 o 
   2  10   8      101.13      104.24      5.59 o 
   3  10   8       18.74       18.07      3.28 o 
   4  10   8       53.72       51.44      8.40 o 
   5  10   8       31.50       32.41      4.16 o 
   6  10   8       18.79       15.71      3.58 o 
   7  10   8        6.51        6.54      2.87 o 
   8  10   8        0.00        3.97      2.83 o 
  -6  11   8       24.59       25.67      5.46 o 
  -5  11   8       32.95       39.92      4.87 o 
  -4  11   8        1.91        2.70      3.25 o 
  -3  11   8        1.42        3.40      3.98 o 
  -2  11   8      123.62      143.80      8.84 o 
  -1  11   8        0.02        2.43      2.77 o 
   0  11   8      128.84      145.89      6.76 o 
   1  11   8        1.29       -0.41      5.07 o 
   2  11   8       82.63       78.79      8.58 o 
   3  11   8       10.42       14.16      3.35 o 
   4  11   8       11.79       11.85      3.43 o 
   5  11   8       29.39       32.60      6.19 o 
   6  11   8       29.00       37.13      4.66 o 
   7  11   8       14.10        9.16      3.59 o 
  -5  12   8        2.68       -1.29      3.55 o 
  -4  12   8        4.15        2.17      3.38 o 
  -3  12   8        3.49        7.10      3.81 o 
  -2  12   8        1.07        0.87      2.86 o 
  -1  12   8        2.02       -1.73      2.51 o 
   0  12   8      105.83      103.26      8.14 o 
   1  12   8       24.70       17.00      4.81 o 
   2  12   8      213.80      204.61     11.48 o 
   3  12   8        2.70        1.80      2.73 o 
   4  12   8        8.03        4.85      2.90 o 
   5  12   8       59.62       62.89      5.85 o 
   6  12   8        9.97       14.11      3.80 o 
  -4  13   8        1.48       -2.60      3.21 o 
  -3  13   8        3.72        2.95      3.72 o 
  -2  13   8       10.21       12.21      4.24 o 
  -1  13   8        1.55        3.29      3.29 o 
   0  13   8       13.12       11.26      3.98 o 
   1  13   8        3.59       -0.28      2.34 o 
   2  13   8        7.50       -0.96      5.07 o 
   3  13   8        1.90        1.29      2.60 o 
   4  13   8        3.82       -0.17      3.25 o 
   5  13   8       18.09       16.63      4.07 o 
  -2  14   8        3.45        0.78      3.81 o 
  -1  14   8       24.66       31.44      5.98 o 
   0  14   8        0.98        3.12      3.81 o 
   1  14   8        0.32        1.39      3.55 o 
   2  14   8       11.98       16.96      3.96 o 
   3  14   8        5.52        8.78      3.52 o 
  -2 -11   9        0.70       -3.38      6.84 o 
  -1 -11   9        1.23       -3.55      5.72 o 
   0 -11   9       16.69       10.31      6.50 o 
   1 -11   9       14.82        9.96      6.24 o 
  -4 -10   9       24.30       28.76      8.49 o 
  -3 -10   9        3.24       -2.86      5.46 o 
  -2 -10   9        8.31        9.53      6.67 o 
  -1 -10   9       10.92        2.25      5.54 o 
   0 -10   9        4.34        5.37      5.89 o 
   1 -10   9       24.92       20.36      6.67 o 
   2 -10   9       13.47       11.75      3.80 o 
   3 -10   9       21.89       27.24      4.83 o 
   4 -10   9        2.65       -0.04      3.33 o 
  -5  -9   9        6.95        7.97      6.15 o 
  -4  -9   9        4.36       10.05      6.15 o 
  -3  -9   9       20.37       10.83      6.32 o 
  -2  -9   9       15.34        4.76      5.63 o 
  -1  -9   9        8.47        4.42      5.46 o 
   0  -9   9        2.48        3.46      5.37 o 
   1  -9   9        9.17       13.91      3.73 o 
   2  -9   9        0.46        1.49      2.48 o 
   3  -9   9        0.06       -0.18      2.53 o 
   4  -9   9       27.83       29.45      4.92 o 
   5  -9   9        0.22       -4.16      2.77 o 
  -6  -8   9        3.83        4.98      2.95 o 
  -5  -8   9       18.48       19.33      3.60 o 
  -3  -8   9       90.11      100.22     10.31 o 
  -2  -8   9      167.13      191.96     12.65 o 
  -1  -8   9       40.45       36.73      7.45 o 
   0  -8   9      111.53      131.63      7.03 o 
   1  -8   9        0.72       -2.43      2.20 o 
   2  -8   9        8.14        9.71      3.38 o 
   3  -8   9        0.32       -0.28      4.29 o 
   4  -8   9        5.11        6.23      3.24 o 
   5  -8   9        6.08        8.80      4.11 o 
   6  -8   9       52.86       50.72      5.78 o 
  -7  -7   9       19.13       26.51      5.28 o 
  -6  -7   9        0.89        3.39      6.80 o 
  -5  -7   9        0.07        1.23      2.33 o 
  -4  -7   9       17.27       17.00      5.63 o 
  -3  -7   9       13.03       11.09      5.46 o 
  -2  -7   9       38.34       45.99      4.60 o 
  -1  -7   9      511.56      446.22     11.54 o 
   0  -7   9       77.58       80.10      5.43 o 
   1  -7   9       43.59       58.40      4.97 o 
   2  -7   9        1.26       -2.39      2.73 o 
   3  -7   9       66.90       73.41      8.14 o 
   4  -7   9       54.27       53.50      5.27 o 
   5  -7   9       46.89       48.66      5.36 o 
   6  -7   9        4.59        2.91      3.13 o 
   7  -7   9        0.13       -3.90      3.01 o 
  -8  -6   9       13.76       17.07      5.11 o 
  -7  -6   9        7.36        8.49      3.72 o 
  -6  -6   9        1.11        4.01      2.95 o 
  -5  -6   9       30.57       22.77      7.02 o 
  -4  -6   9        0.17        2.45      2.17 o 
  -3  -6   9       58.63       65.62      3.11 o 
  -2  -6   9       12.60       19.59      4.14 o 
  -1  -6   9      452.43      457.28     11.27 o 
   0  -6   9       51.00       53.58      5.93 o 
   1  -6   9        5.47        4.80      2.48 o 
   2  -6   9       22.80       19.91      3.37 o 
   3  -6   9       69.91       77.40      5.32 o 
   4  -6   9       59.21       64.94      8.01 o 
   5  -6   9        1.08        3.27      2.83 o 
   6  -6   9      120.14      130.28      7.47 o 
   7  -6   9       18.36       18.32      4.10 o 
   8  -6   9       21.31       24.55      4.91 o 
  -8  -5   9        1.60        2.08      3.21 o 
  -7  -5   9        0.87        7.97      3.46 o 
  -6  -5   9        4.55        0.87      2.86 o 
  -5  -5   9        6.22        6.03      2.77 o 
  -4  -5   9      126.56      124.37      4.75 o 
  -3  -5   9       95.91      101.58      5.35 o 
  -2  -5   9      157.54      156.97      8.70 o 
  -1  -5   9      224.86      217.42      7.52 o 
   0  -5   9       16.84       22.03      3.25 o 
   1  -5   9       15.51       11.97      2.75 o 
   2  -5   9        5.60        2.93      2.26 o 
   3  -5   9        0.79       -1.64      1.71 o 
   4  -5   9       80.77      104.05      6.21 o 
   5  -5   9       27.07       30.22      4.04 o 
   6  -5   9       59.11       69.89      5.60 o 
   7  -5   9        1.68       -0.63      2.71 o 
   8  -5   9        3.39        1.17      3.27 o 
  -9  -4   9        1.00       -2.86      2.86 o 
  -8  -4   9        2.34        3.98      3.12 o 
  -7  -4   9       36.95       37.77      5.37 o 
  -6  -4   9       21.33       19.92      4.24 o 
  -5  -4   9      622.31      604.28     10.25 o 
  -4  -4   9       65.71       61.91      3.57 o 
  -3  -4   9        4.84        1.44      2.83 o 
  -2  -4   9        3.63        7.71      1.52 o 
  -1  -4   9       29.09       40.19      2.98 o 
   0  -4   9      166.62      174.54      6.49 o 
   1  -4   9        2.39        0.43      1.87 o 
   2  -4   9        0.00       -2.59      1.73 o 
   3  -4   9        0.09        1.47      2.30 o 
   4  -4   9       23.83       23.00      4.94 o 
   5  -4   9       13.58       15.03      3.29 o 
   6  -4   9       12.16        7.19      2.99 o 
   7  -4   9       20.23       14.89      3.76 o 
   8  -4   9        3.58       -2.89      2.53 o 
   9  -4   9        6.81        4.19      3.63 o 
  -9  -3   9        2.96        1.30      3.81 o 
  -8  -3   9        1.84        8.32      3.90 o 
  -7  -3   9       42.32       33.60      4.07 o 
  -6  -3   9       64.96       34.90      5.41 o 
  -5  -3   9      152.87      175.77      6.49 o 
  -4  -3   9       24.61       31.61      3.25 o 
  -3  -3   9      672.24      661.39      9.53 o 
  -2  -3   9        1.45        3.60      1.75 o 
  -1  -3   9      193.03      193.08      4.04 o 
   0  -3   9      209.13      221.00      6.11 o 
   1  -3   9       53.10       51.84      3.98 o 
   2  -3   9       82.04      103.12     15.38 o 
   3  -3   9        0.00       -1.07      1.74 o 
   4  -3   9       86.70       87.41      6.89 o 
   5  -3   9       61.32       67.74      5.54 o 
   6  -3   9      618.82      601.03     13.95 o 
   7  -3   9       20.87       32.61      4.47 o 
   8  -3   9        0.61       -1.64      3.90 o 
   9  -3   9        1.52        2.89      3.55 o 
  -9  -2   9        5.35        6.93      3.90 o 
  -8  -2   9        0.05       -0.07      2.64 o 
  -7  -2   9        3.56        4.19      2.86 o 
  -6  -2   9      126.83      120.71      6.14 o 
  -5  -2   9      714.80      746.53     14.60 o 
  -4  -2   9      290.41      285.83      6.39 o 
  -3  -2   9       99.56       83.48      4.91 o 
  -2  -2   9        1.36        3.12      1.42 o 
  -1  -2   9      111.95      127.69      3.58 o 
   0  -2   9     1378.18     1402.43     11.93 o 
   1  -2   9       14.31       11.51      1.93 o 
   2  -2   9      206.41      212.97      6.94 o 
   3  -2   9       10.86       13.13      3.34 o 
   4  -2   9        6.25        7.08      2.36 o 
   5  -2   9      179.26      186.21      7.36 o 
   6  -2   9      275.24      257.45      8.86 o 
   7  -2   9        3.96        2.15      2.61 o 
   8  -2   9        0.01       -0.74      2.47 o 
   9  -2   9        0.17       -1.11      2.86 o 
  -9  -1   9        3.27        5.61      3.29 o 
  -8  -1   9        0.62        3.50      2.95 o 
  -7  -1   9        5.61        2.13      5.67 o 
  -6  -1   9       76.69       76.63      5.15 o 
  -5  -1   9       15.30       11.55      2.93 o 
  -4  -1   9      405.03      420.21      7.52 o 
  -3  -1   9       93.46       91.92      4.18 o 
  -2  -1   9      287.80      284.47      5.52 o 
  -1  -1   9       41.47       50.88      2.43 o 
   0  -1   9      652.97      611.20      7.57 o 
   1  -1   9        2.64        4.48      0.87 o 
   2  -1   9      356.39      360.09     10.27 o 
   3  -1   9       16.24        9.11      3.25 o 
   4  -1   9       23.27       22.06      3.06 o 
   5  -1   9        6.43        4.17      2.17 o 
   6  -1   9        6.24        0.50      2.20 o 
   7  -1   9        6.93       10.26      3.55 o 
   8  -1   9        2.25        4.35      2.77 o 
   9  -1   9        5.72        6.19      3.09 o 
  10  -1   9        0.62       -1.52      3.06 o 
  -9   0   9        3.80        5.31      3.24 o 
  -8   0   9       47.51       40.73      4.76 o 
  -7   0   9        0.48        2.05      2.61 o 
  -6   0   9      448.62      480.70     11.67 o 
  -5   0   9       95.88       96.64     14.38 o 
  -4   0   9      110.71      106.81      5.11 o 
  -3   0   9       20.46       25.19      2.17 o 
  -2   0   9        0.12        0.38      1.66 o 
  -1   0   9      328.73      290.59      5.24 o 
   0   0   9        1.31        0.76      0.98 o 
   1   0   9      396.09      362.31      6.01 o 
   2   0   9      135.68      139.85      5.33 o 
   3   0   9        5.94        5.05      1.98 o 
   4   0   9      353.41      352.17      9.15 o 
   5   0   9       31.90       22.03      3.15 o 
   6   0   9      232.18      218.57      7.87 o 
   7   0   9       21.65       23.88      3.98 o 
   8   0   9       22.73       25.81      3.94 o 
   9   0   9        5.55        4.66      5.85 o 
  10   0   9        2.24        1.82      6.84 o 
  -9   1   9        0.00        4.31      2.84 o 
  -8   1   9        1.57        0.12      2.53 o 
  -7   1   9      196.99      181.36      7.74 o 
  -6   1   9        3.44       -1.32      4.85 o 
  -5   1   9       10.53       11.99      4.63 o 
  -4   1   9      273.16      257.27      7.53 o 
  -3   1   9       10.86       11.30      1.70 o 
  -2   1   9      130.94      102.44      3.66 o 
  -1   1   9     1378.85     1451.78     13.91 o 
   0   1   9      279.36      255.43      4.68 o 
   1   1   9        6.53        6.37      1.14 o 
   2   1   9       43.31       38.93      1.86 o 
   3   1   9       35.50       44.78      3.55 o 
   4   1   9      228.84      239.04      7.80 o 
   5   1   9      344.54      313.07      8.88 o 
   6   1   9       11.46        6.90      2.50 o 
   7   1   9       59.70       51.07      4.53 o 
   8   1   9        0.03        1.75      2.35 o 
   9   1   9        3.47        9.33      5.15 o 
  10   1   9        1.81       -0.09      3.38 o 
  -9   2   9        1.18        1.18      3.04 o 
  -8   2   9       18.11        5.31      5.28 o 
  -7   2   9       16.81       25.74      3.91 o 
  -6   2   9      273.27      255.71      8.65 o 
  -5   2   9      739.30      686.64     13.43 o 
  -4   2   9       84.86       67.27      4.29 o 
  -3   2   9      126.46      123.15      8.40 o 
  -2   2   9      436.20      424.48      6.47 o 
  -1   2   9     1249.68     1323.58     13.01 o 
   0   2   9       14.76       20.03      1.72 o 
   1   2   9       20.63       17.77      1.59 o 
   2   2   9      571.59      609.42      6.86 o 
   3   2   9        9.81       13.21      1.47 o 
   4   2   9       93.57      103.86      3.32 o 
   5   2   9        0.18        8.51      9.44 o 
   6   2   9      158.46      162.68      6.77 o 
   7   2   9        6.20        2.74      2.51 o 
   8   2   9        3.13        3.75      2.55 o 
   9   2   9       12.50        5.20      4.24 o 
  10   2   9        5.10        2.17      4.07 o 
  -9   3   9        7.70        6.98      6.80 o 
  -8   3   9       38.02       28.21      7.71 o 
  -7   3   9       36.03       39.46      4.47 o 
  -6   3   9      308.45      332.54      9.98 o 
  -5   3   9      182.55      187.87      7.21 o 
  -4   3   9      528.07      529.32     19.27 o 
  -3   3   9       60.39       73.35      4.23 o 
  -2   3   9      427.09      499.49      7.01 o 
  -1   3   9      625.63      696.71      8.68 o 
   0   3   9      336.26      372.95      7.03 o 
   1   3   9       57.62       48.67      3.15 o 
   2   3   9      813.34      771.71      8.12 o 
   3   3   9       32.47       33.05      2.09 o 
   4   3   9        0.26       -0.20      1.20 o 
   5   3   9      131.51      109.13      3.83 o 
   6   3   9      243.18      213.36      7.53 o 
   7   3   9       10.62       12.72      5.59 o 
   8   3   9        3.30        8.75      4.16 o 
   9   3   9        2.99        6.15      4.16 o 
  10   3   9        1.49        1.30      3.90 o 
  -9   4   9        0.15        2.01      3.25 o 
  -8   4   9        0.07        0.38      2.69 o 
  -7   4   9        0.71        1.32      3.64 o 
  -6   4   9       18.84       14.93      3.48 o 
  -5   4   9      413.67      371.77     10.87 o 
  -4   4   9      173.90      163.03     11.09 o 
  -3   4   9      154.46      180.01      9.18 o 
  -2   4   9       56.56       49.42      2.47 o 
  -1   4   9        5.82        2.06      1.23 o 
   0   4   9       26.97       22.89      1.91 o 
   1   4   9      662.15      603.18      8.04 o 
   2   4   9      188.26      202.13      4.01 o 
   3   4   9       20.86       27.35      1.82 o 
   4   4   9       37.71       35.19      2.38 o 
   5   4   9      367.83      362.83      6.90 o 
   6   4   9      185.57      185.48      5.27 o 
   7   4   9       48.82       46.78      6.24 o 
   8   4   9       12.95        9.36      4.33 o 
   9   4   9       12.57       11.78      4.50 o 
  10   4   9        0.04        3.21      3.90 o 
  -9   5   9        0.06        0.53      3.13 o 
  -8   5   9        6.75        6.59      3.25 o 
  -7   5   9       86.54       87.08     11.35 o 
  -6   5   9        9.07       11.16      3.26 o 
  -5   5   9       19.15        9.83      2.88 o 
  -4   5   9      178.89      156.80      6.53 o 
  -3   5   9       82.58       85.65      4.81 o 
  -2   5   9       65.03       93.44      4.77 o 
  -1   5   9      564.67      489.45      7.35 o 
   0   5   9      143.00      162.04      4.93 o 
   1   5   9      147.19      160.10      6.84 o 
   2   5   9      704.25      718.46      9.34 o 
   3   5   9        0.02        0.56      1.09 o 
   4   5   9       31.00       36.72      2.49 o 
   5   5   9      573.28      601.20     22.09 o 
   6   5   9       29.08       31.55      5.11 o 
   7   5   9       22.37       18.36      5.11 o 
   8   5   9       10.71       18.28      5.20 o 
   9   5   9        6.83       14.38      4.85 o 
  10   5   9        4.79        6.15      4.24 o 
  -9   6   9        0.36       -0.88      2.84 o 
  -8   6   9        1.13       -2.24      4.24 o 
  -7   6   9        2.04        1.98      3.38 o 
  -6   6   9       37.68       30.36      4.08 o 
  -5   6   9       87.65       73.44      5.23 o 
  -4   6   9       80.47       96.46      5.58 o 
  -3   6   9       56.15       51.71      4.21 o 
  -2   6   9        0.60       -1.82      3.08 o 
  -1   6   9       13.80       12.70      2.07 o 
   0   6   9       20.24       20.09      2.65 o 
   1   6   9      452.73      443.01     11.31 o 
   2   6   9       80.63       85.54      3.46 o 
   3   6   9        4.92        5.08      1.34 o 
   4   6   9        9.30       12.01      2.64 o 
   5   6   9        2.00       -0.07      3.64 o 
   6   6   9       64.56       74.11      4.75 o 
   7   6   9       24.22       28.59      3.55 o 
   8   6   9       12.38        5.11      3.81 o 
   9   6   9       20.02       18.97      5.54 o 
  -8   7   9        0.29       -0.37      2.82 o 
  -7   7   9        0.28       -0.25      2.51 o 
  -6   7   9        0.25       -3.56      3.55 o 
  -5   7   9      222.85      215.89     14.77 o 
  -4   7   9       69.97       66.31      6.80 o 
  -3   7   9      184.26      189.93      8.97 o 
  -2   7   9       21.19       18.21      3.29 o 
  -1   7   9        0.77        0.53      2.45 o 
   0   7   9      200.01      184.92      5.00 o 
   1   7   9       84.66       78.33      3.52 o 
   2   7   9       24.74       24.06      2.35 o 
   3   7   9      285.67      265.65      7.46 o 
   4   7   9      117.01      135.13      6.89 o 
   5   7   9        3.66        0.14      3.42 o 
   6   7   9        2.91        2.58      3.12 o 
   7   7   9        0.02        2.33      2.29 o 
   8   7   9        4.37        3.04      4.07 o 
   9   7   9        4.23        3.38      3.64 o 
  -8   8   9        1.03        4.09      3.12 o 
  -7   8   9        0.20       -3.26      2.82 o 
  -6   8   9       13.27        6.83      6.24 o 
  -5   8   9        3.65       29.97      7.62 o 
  -4   8   9        2.57       -2.53      2.99 o 
  -3   8   9      324.47      319.00     10.91 o 
  -2   8   9      336.20      340.73      9.47 o 
  -1   8   9        0.25       -0.11      1.87 o 
   0   8   9       91.21       94.22      4.07 o 
   1   8   9        4.57        4.08      2.22 o 
   2   8   9       67.79       83.49     10.78 o 
   3   8   9       71.78       70.93      4.68 o 
   4   8   9      186.16      182.86      8.92 o 
   5   8   9       15.12       16.58      3.16 o 
   6   8   9        3.61        4.52      5.28 o 
   7   8   9        2.92        9.13      2.77 o 
   8   8   9        1.54       10.12      2.97 o 
   9   8   9        7.20        6.67      4.42 o 
  -7   9   9       15.42        9.80      3.71 o 
  -6   9   9        1.55        0.77      2.58 o 
  -5   9   9       94.34       88.23      6.15 o 
  -4   9   9        6.27        6.62      8.01 o 
  -3   9   9      204.39      184.68      7.60 o 
  -2   9   9       24.49       26.49      4.98 o 
  -1   9   9      249.11      246.30      7.98 o 
   0   9   9       11.41        7.31      2.60 o 
   1   9   9       15.98        9.84      2.78 o 
   2   9   9       18.66       22.50      4.68 o 
   3   9   9       12.44       11.16      2.72 o 
   4   9   9        6.18        5.86      2.77 o 
   5   9   9        9.57       17.14      3.34 o 
   6   9   9       62.92       60.84      5.67 o 
   7   9   9        9.15        6.21      3.03 o 
   8   9   9        1.58        4.46      2.85 o 
  -7  10   9        6.60        0.80      3.05 o 
  -6  10   9        2.28       -2.35      2.38 o 
  -5  10   9        0.96        2.58      2.73 o 
  -4  10   9       39.35       31.74      4.26 o 
  -3  10   9       77.12       61.87      5.41 o 
  -2  10   9      119.31      132.15      6.60 o 
  -1  10   9        0.06       -3.29      2.34 o 
   0  10   9        3.55        2.16      2.20 o 
   1  10   9      238.02      238.24      7.95 o 
   2  10   9      116.30      126.75      9.18 o 
   3  10   9       15.18       19.21      6.06 o 
   4  10   9      179.08      179.07      7.34 o 
   5  10   9        0.62       -0.76      2.37 o 
   6  10   9        4.81        3.43      2.75 o 
   7  10   9       10.10       10.23      3.44 o 
  -6  11   9        6.82       11.01      3.74 o 
  -5  11   9       17.04       16.66      3.99 o 
  -4  11   9        3.06        3.38      4.55 o 
  -3  11   9        6.79       11.53      7.88 o 
  -2  11   9       24.30       32.48      5.11 o 
  -1  11   9        7.83        5.98      3.21 o 
   0  11   9      111.22       97.11      7.80 o 
   1  11   9      111.91      102.63     12.43 o 
   2  11   9       35.82       30.42      3.97 o 
   3  11   9        3.15       -1.84      2.44 o 
   4  11   9        0.71        2.14      5.50 o 
   5  11   9        1.39       -0.60      2.46 o 
   6  11   9        3.81        5.22      2.83 o 
   7  11   9        6.56        6.53      5.80 o 
  -5  12   9        5.10        2.94      3.41 o 
  -4  12   9        0.07        1.21      3.55 o 
  -3  12   9       12.86       12.47      4.24 o 
  -2  12   9       19.70       12.04      4.16 o 
  -1  12   9        1.07        2.69      3.21 o 
   0  12   9        0.01        3.90      3.12 o 
   1  12   9      204.02      217.77      8.38 o 
   2  12   9      138.82      127.27      6.66 o 
   3  12   9       13.98       13.97      3.46 o 
   4  12   9       31.20       30.89      4.34 o 
   5  12   9        7.70        3.03      4.07 o 
   6  12   9        2.66        3.19      2.91 o 
  -3  13   9        2.69        0.09      3.12 o 
  -2  13   9        3.00        8.49      4.16 o 
  -1  13   9        9.67        2.43      3.21 o 
   0  13   9        1.32       -3.64      2.43 o 
   1  13   9       39.95       44.37      4.79 o 
   2  13   9        0.86       -0.18      2.62 o 
   3  13   9        0.09       -0.50      3.55 o 
   4  13   9        3.68        3.62      2.76 o 
  -1  14   9        1.43        2.34      3.90 o 
   0  14   9       34.34       34.22      6.24 o 
   1  14   9       43.06       35.34      6.15 o 
   2  14   9        1.09       -3.45      2.30 o 
  -3 -10  10       13.18       12.04      7.54 o 
  -2 -10  10        3.38       -5.80      5.72 o 
  -1 -10  10        0.00        1.39      5.80 o 
   0 -10  10       67.94       76.84     10.14 o 
   1 -10  10       52.78       53.71      8.40 o 
   2 -10  10        8.55        9.71      3.87 o 
   3 -10  10        7.22       11.87      5.07 o 
  -5  -9  10        5.28        5.20      6.67 o 
  -4  -9  10        0.27        2.60      5.54 o 
  -3  -9  10        1.07       -3.81      5.20 o 
  -2  -9  10       71.43       56.91      9.10 o 
  -1  -9  10        2.36        3.64      5.37 o 
   0  -9  10      100.48      112.53     10.65 o 
   1  -9  10        9.81       14.45      5.28 o 
   2  -9  10       26.14       28.13      4.56 o 
   3  -9  10       26.20       27.12      4.76 o 
   4  -9  10       39.64       39.94      5.45 o 
  -6  -8  10        4.73        5.49      3.18 o 
  -5  -8  10       19.62       25.03      7.45 o 
  -4  -8  10        4.54       -1.21      4.94 o 
  -3  -8  10        5.37        0.35      5.46 o 
  -2  -8  10        0.15        1.47      4.94 o 
  -1  -8  10       52.80       54.66      8.23 o 
   0  -8  10      190.70      176.25      8.03 o 
   1  -8  10       12.63       15.64      4.03 o 
   2  -8  10        3.31        1.72      2.81 o 
   3  -8  10        1.54        0.06      2.64 o 
   4  -8  10        0.57        2.92      3.08 o 
   5  -8  10        2.60        3.68      5.33 o 
   6  -8  10       28.98       32.65      6.15 o 
  -7  -7  10       14.92       11.69      4.16 o 
  -6  -7  10       10.26       18.28      4.59 o 
  -5  -7  10        0.08        4.21      6.06 o 
  -4  -7  10       52.64       67.48      8.84 o 
  -3  -7  10        7.43       12.21      5.98 o 
  -2  -7  10      131.01      131.96     11.52 o 
  -1  -7  10        7.97        4.82      5.11 o 
   0  -7  10       26.43       18.87      3.50 o 
   1  -7  10        0.32       -1.12      2.21 o 
   2  -7  10       33.26       35.57      4.43 o 
   3  -7  10       75.67       78.27      6.58 o 
   4  -7  10       23.20       26.82      4.41 o 
   5  -7  10        6.86        6.41      3.43 o 
   6  -7  10        0.00        5.13      4.16 o 
  -7  -6  10        0.92        3.90      3.29 o 
  -6  -6  10        4.09       -0.78      2.86 o 
  -5  -6  10        0.69        1.75      2.30 o 
  -4  -6  10      207.30      203.59     16.55 o 
  -3  -6  10       34.97       32.24      3.08 o 
  -2  -6  10      361.45      340.86      8.41 o 
  -1  -6  10       53.52       59.33      4.87 o 
   0  -6  10        0.63        5.02      2.62 o 
   1  -6  10      207.31      222.52     16.55 o 
   2  -6  10        6.15       12.00      3.02 o 
   3  -6  10       14.77       11.66      3.51 o 
   4  -6  10       13.53       12.32      3.45 o 
   5  -6  10      104.17      120.59      7.04 o 
   6  -6  10       16.73       10.63      3.77 o 
   7  -6  10        1.63        0.37      3.12 o 
  -8  -5  10        0.09       -0.52      3.12 o 
  -7  -5  10        0.08       -2.17      2.25 o 
  -6  -5  10       16.05       20.27      4.33 o 
  -5  -5  10        0.02       -2.94      1.96 o 
  -4  -5  10        2.04       -0.31      1.62 o 
  -3  -5  10       60.62       57.15      3.00 o 
  -2  -5  10      445.61      457.27      8.99 o 
  -1  -5  10       45.53       57.37      3.94 o 
   0  -5  10      115.32      115.93      5.93 o 
   1  -5  10       64.83       65.81      7.36 o 
   2  -5  10       72.99       81.76      5.36 o 
   3  -5  10        8.60        5.10      2.51 o 
   4  -5  10       74.85       82.74      5.67 o 
   5  -5  10       52.34       54.39      5.14 o 
   6  -5  10        0.90        1.50      2.78 o 
   7  -5  10       80.85       70.38      6.27 o 
   8  -5  10        1.22       -4.16      2.77 o 
  -7  -4  10        0.77       -1.56      2.69 o 
  -6  -4  10        1.09        4.76      2.69 o 
  -5  -4  10        9.23        7.19      2.58 o 
  -4  -4  10      624.25      603.99      9.94 o 
  -3  -4  10      456.43      470.15      8.44 o 
  -2  -4  10        3.41        7.94      2.18 o 
  -1  -4  10      262.74      281.35      6.84 o 
   0  -4  10        0.01        2.53      2.22 o 
   1  -4  10       10.53       10.74      2.75 o 
   2  -4  10       68.17       60.17      5.28 o 
   3  -4  10        3.94        3.54      2.30 o 
   4  -4  10        0.86       -1.28      2.17 o 
   5  -4  10       43.61       40.69      4.65 o 
   6  -4  10       17.18       19.44      3.89 o 
   7  -4  10       33.86       38.61      4.92 o 
   8  -4  10        1.50        4.64      3.44 o 
  -9  -3  10        0.24       -0.95      3.55 o 
  -8  -3  10       21.36       19.49      4.85 o 
  -7  -3  10        3.12        5.77      2.56 o 
  -6  -3  10        0.21        6.41      4.94 o 
  -5  -3  10      427.53      427.07     10.36 o 
  -4  -3  10       10.80        7.63      2.86 o 
  -3  -3  10        2.91       -0.06      2.08 o 
  -2  -3  10      111.01      121.34      4.16 o 
  -1  -3  10       63.76       62.40      3.60 o 
   0  -3  10        8.83        7.53      2.00 o 
   1  -3  10      339.97      340.85      9.19 o 
   2  -3  10        7.29        6.35      3.72 o 
   3  -3  10       21.88       25.44      3.42 o 
   4  -3  10       56.88       57.08      9.10 o 
   5  -3  10        0.30        1.10      2.60 o 
   6  -3  10      129.26      144.51      7.36 o 
   7  -3  10        8.89       15.67      3.80 o 
   8  -3  10        0.91       -3.13      2.54 o 
   9  -3  10        1.51        1.24      2.96 o 
  -9  -2  10        2.36       -0.61      3.46 o 
  -8  -2  10        0.10       -0.21      2.79 o 
  -7  -2  10       63.41       53.34      4.92 o 
  -6  -2  10       21.92       15.78      3.38 o 
  -5  -2  10      124.52      126.46      6.02 o 
  -4  -2  10      744.73      700.63     13.00 o 
  -3  -2  10      453.80      428.47      7.61 o 
  -2  -2  10        4.21        4.79      1.63 o 
  -1  -2  10       11.22       14.76      1.84 o 
   0  -2  10      424.82      426.33      8.50 o 
   1  -2  10      128.34      143.36      7.47 o 
   2  -2  10        4.51        4.64      2.17 o 
   3  -2  10       39.62       31.20      3.50 o 
   4  -2  10        3.02        2.31      2.19 o 
   5  -2  10        1.47        1.17      2.27 o 
   6  -2  10      590.83      562.25     15.51 o 
   7  -2  10        4.04        2.62      2.54 o 
   8  -2  10        1.17       -0.28      2.63 o 
   9  -2  10        1.11        2.30      3.08 o 
  -9  -1  10        2.63        4.35      3.32 o 
  -8  -1  10        0.31        1.78      4.46 o 
  -7  -1  10        4.75        3.68      8.71 o 
  -6  -1  10      474.73      454.78     16.29 o 
  -5  -1  10       12.27       22.89      3.39 o 
  -4  -1  10       77.67       82.52      6.06 o 
  -3  -1  10      168.66      179.49      4.92 o 
  -2  -1  10       27.56       32.06      2.49 o 
  -1  -1  10      537.48      533.92      7.70 o 
   0  -1  10      326.44      347.32      5.36 o 
   1  -1  10       43.43       50.75      3.12 o 
   2  -1  10        5.63        2.83      2.38 o 
   3  -1  10       39.34       28.24      4.59 o 
   4  -1  10       22.14       22.00      3.27 o 
   5  -1  10       53.94       61.26      4.83 o 
   6  -1  10      392.86      359.70     10.64 o 
   7  -1  10        3.87        1.80      2.36 o 
   8  -1  10        3.17        1.50      2.84 o 
   9  -1  10        1.04        1.87      3.04 o 
  -9   0  10        0.87       -0.69      2.95 o 
  -8   0  10        1.64       -0.39      2.68 o 
  -7   0  10        7.80        2.02      2.54 o 
  -6   0  10       39.98       20.63      3.57 o 
  -5   0  10      122.10      111.00      5.70 o 
  -4   0  10       95.58       83.31      6.76 o 
  -3   0  10       10.89        9.38      1.83 o 
  -2   0  10       66.73       60.88      3.82 o 
  -1   0  10        9.17        8.74      2.55 o 
   0   0  10      451.02      461.86      6.72 o 
   1   0  10      442.45      421.56      7.76 o 
   2   0  10       15.73       18.51      2.75 o 
   3   0  10       27.00       28.68      3.30 o 
   4   0  10       47.89       41.73      3.76 o 
   5   0  10       23.20       24.32      3.98 o 
   6   0  10      236.38      223.34      8.35 o 
   7   0  10       31.58       35.28      4.28 o 
   8   0  10        0.03        2.61      3.81 o 
   9   0  10       10.13        5.78      3.42 o 
  -9   1  10        5.17        7.17      3.40 o 
  -8   1  10       30.96       26.89      4.37 o 
  -7   1  10        1.23        1.13      2.71 o 
  -6   1  10       29.03       18.65      3.48 o 
  -5   1  10        6.83        6.92      6.41 o 
  -4   1  10      325.54      326.09      8.60 o 
  -3   1  10       36.38       31.16      3.15 o 
  -2   1  10      195.49      218.68      5.79 o 
  -1   1  10      213.35      265.03      7.95 o 
   0   1  10        2.79        3.44      1.93 o 
   1   1  10      133.21      115.42      2.95 o 
   2   1  10       84.77       92.27      3.74 o 
   3   1  10        8.32        6.33      2.13 o 
   4   1  10        4.14        4.88      2.20 o 
   5   1  10      157.68      163.41      8.58 o 
   6   1  10        0.01       -0.29      2.43 o 
   7   1  10       24.32       20.18      3.46 o 
   8   1  10       23.34       20.65      3.80 o 
   9   1  10        0.64        2.17      2.84 o 
  -9   2  10        0.87        4.15      3.29 o 
  -8   2  10        0.17       -3.16      2.65 o 
  -7   2  10       77.03       59.47      5.27 o 
  -6   2  10      161.54      149.89      7.00 o 
  -5   2  10      361.99      379.45     10.00 o 
  -4   2  10      411.53      365.99      9.31 o 
  -3   2  10       96.65      105.67      6.32 o 
  -2   2  10       24.50       30.00      3.23 o 
  -1   2  10      159.44      191.59      4.46 o 
   0   2  10       45.25       45.72      2.37 o 
   1   2  10       89.95      117.64      3.43 o 
   2   2  10      335.16      325.17      5.01 o 
   3   2  10       16.24       16.13      2.56 o 
   4   2  10        4.33        1.02      1.99 o 
   5   2  10       38.20       46.60      4.04 o 
   6   2  10      613.43      572.89     24.69 o 
   7   2  10       61.63       68.87      5.16 o 
   8   2  10        5.41        3.58      2.86 o 
   9   2  10        4.98       -0.35      3.55 o 
  10   2  10        4.99       -0.95      3.81 o 
  -9   3  10        3.07        8.50      3.59 o 
  -8   3  10        4.24       -0.16      2.59 o 
  -7   3  10       96.06      102.61      6.41 o 
  -6   3  10      119.58      130.52      6.89 o 
  -5   3  10       15.06       19.36      3.35 o 
  -4   3  10      753.32      765.53     14.03 o 
  -3   3  10       11.72        6.23      2.28 o 
  -2   3  10      210.08      229.71      4.92 o 
  -1   3  10       91.82       95.44      3.29 o 
   0   3  10      997.16     1019.45     11.34 o 
   1   3  10      522.29      547.90     11.00 o 
   2   3  10      229.84      232.78      4.35 o 
   3   3  10        1.56       -1.04      1.49 o 
   4   3  10        5.05        6.56      2.26 o 
   5   3  10        2.02        4.32      3.38 o 
   6   3  10      686.38      684.07     14.05 o 
   7   3  10       65.09       72.17      7.32 o 
   8   3  10        0.02        2.69      3.81 o 
   9   3  10       15.39       16.03      4.85 o 
  -9   4  10        4.87        1.67      3.32 o 
  -8   4  10       29.51       29.53     10.05 o 
  -7   4  10        0.96       -2.19      3.90 o 
  -6   4  10       40.13       52.55      4.94 o 
  -5   4  10        8.52        8.35      2.81 o 
  -4   4  10        1.98        2.49      2.25 o 
  -3   4  10       15.61       21.30      4.63 o 
  -2   4  10       86.78       94.19      6.71 o 
  -1   4  10      509.59      544.06     10.62 o 
   0   4  10     1098.43     1144.14     12.40 o 
   1   4  10        3.71        3.49      1.40 o 
   2   4  10      503.85      523.73      6.85 o 
   3   4  10       20.85       21.54      1.82 o 
   4   4  10        0.02        0.78      1.34 o 
   5   4  10       49.07       57.08      4.27 o 
   6   4  10      153.81      162.94      9.36 o 
   7   4  10       20.61       14.90      4.68 o 
   8   4  10        2.14       -4.03      2.69 o 
   9   4  10       14.91       15.68      5.11 o 
  -9   5  10        0.92        3.03      5.07 o 
  -8   5  10        2.38        6.96      3.81 o 
  -7   5  10        5.19        5.19      4.55 o 
  -6   5  10      232.62      229.12     12.08 o 
  -5   5  10       59.45       64.28      4.96 o 
  -4   5  10      102.31      114.40      5.83 o 
  -3   5  10      545.17      540.79     11.50 o 
  -2   5  10      110.45      109.26      5.17 o 
  -1   5  10       58.50       46.99      2.62 o 
   0   5  10       76.58       70.94      3.10 o 
   1   5  10        3.54        4.40      1.72 o 
   2   5  10       15.84       18.88      2.07 o 
   3   5  10       77.10       76.96      2.82 o 
   4   5  10        9.18        4.07      1.67 o 
   5   5  10       25.67       24.11      3.98 o 
   6   5  10       87.78       80.73      7.88 o 
   7   5  10        5.83       10.39      4.50 o 
   8   5  10        0.07       -1.30      3.21 o 
   9   5  10        0.13        4.85      3.72 o 
  -8   6  10       11.86       25.06      6.93 o 
  -7   6  10       11.65       12.05      3.50 o 
  -6   6  10      287.08      259.33     25.90 o 
  -5   6  10       11.43       10.45      5.37 o 
  -4   6  10      160.68      154.47     11.35 o 
  -3   6  10      275.35      240.45     12.60 o 
  -2   6  10       18.68       17.00      3.03 o 
  -1   6  10      199.40      197.49      4.95 o 
   0   6  10        6.46        8.60      1.77 o 
   1   6  10       41.40       44.65      2.73 o 
   2   6  10        4.98       12.43      6.07 o 
   3   6  10        1.91        1.62      1.25 o 
   4   6  10       20.70       23.61      2.99 o 
   5   6  10      118.51      117.52      7.80 o 
   6   6  10       30.03       22.68      4.11 o 
   7   6  10       15.19        4.94      3.90 o 
   8   6  10        9.57       18.10      5.28 o 
   9   6  10       23.58       24.86      6.06 o 
  -8   7  10        4.67        5.50      3.09 o 
  -7   7  10        3.44        5.41      3.98 o 
  -6   7  10        0.75       -3.35      2.23 o 
  -5   7  10       48.46       36.34     11.95 o 
  -4   7  10      170.98      162.01      9.57 o 
  -3   7  10      420.22      404.33     18.10 o 
  -2   7  10      284.57      300.59      8.75 o 
  -1   7  10       13.21       13.28      2.75 o 
   0   7  10       24.96       32.05      3.65 o 
   1   7  10      447.44      407.27      7.47 o 
   2   7  10      244.55      241.29      5.79 o 
   3   7  10        4.96        3.91      2.23 o 
   4   7  10       38.01       40.34      5.24 o 
   5   7  10        0.00       -2.22      1.78 o 
   6   7  10        2.89        4.80      3.64 o 
   7   7  10        2.44        0.90      2.20 o 
   8   7  10       14.84       12.04      5.11 o 
   9   7  10        0.80        4.76      4.16 o 
  -8   8  10        7.13        6.12      3.51 o 
  -7   8  10        0.02       -3.09      4.20 o 
  -6   8  10        2.49        0.25      7.45 o 
  -5   8  10        4.58       -2.05      2.50 o 
  -4   8  10      296.22      291.79      9.62 o 
  -3   8  10      118.97      102.97      5.86 o 
  -2   8  10      134.87      137.10     10.18 o 
  -1   8  10       71.29       77.49      4.97 o 
   0   8  10        0.23        0.53      1.61 o 
   1   8  10       16.93       18.59      2.36 o 
   2   8  10       20.42       13.59      4.07 o 
   3   8  10       20.97       17.90      2.98 o 
   4   8  10        0.10        0.23      2.02 o 
   5   8  10        4.02        6.03      2.56 o 
   6   8  10        4.62        1.16      2.19 o 
   7   8  10        1.44        0.63      2.36 o 
   8   8  10        0.34        1.18      3.81 o 
  -7   9  10       16.71       23.14      4.62 o 
  -6   9  10        0.19        1.02      3.02 o 
  -5   9  10       27.02       34.87      5.20 o 
  -4   9  10      104.35       90.37      7.71 o 
  -3   9  10      412.88      400.63     10.99 o 
  -2   9  10      264.71      268.31      8.80 o 
  -1   9  10        1.39        0.52      2.44 o 
   0   9  10       36.52       42.84      3.76 o 
   1   9  10       62.61       61.40      4.45 o 
   2   9  10      104.42       99.64      5.39 o 
   3   9  10        0.02        1.03      2.32 o 
   4   9  10      139.47      162.82      6.93 o 
   5   9  10        1.29        0.37      2.18 o 
   6   9  10        0.19       -0.80      2.40 o 
   7   9  10       27.03       31.80     10.52 o 
   8   9  10        1.61        2.44      2.86 o 
  -6  10  10        3.45        0.18      2.69 o 
  -5  10  10        2.62        0.44      2.39 o 
  -4  10  10       14.67       13.52      5.93 o 
  -3  10  10        0.18       -0.13      2.28 o 
  -2  10  10      128.71      139.06      6.85 o 
  -1  10  10       44.52       37.68      5.28 o 
   0  10  10        4.79        0.61      2.86 o 
   1  10  10       10.52       10.93      4.07 o 
   2  10  10      252.89      271.71     10.27 o 
   3  10  10      173.45      196.66      7.67 o 
   4  10  10       73.51       79.29      5.47 o 
   5  10  10       10.06       13.99      3.14 o 
   6  10  10       24.41       21.43      3.81 o 
   7  10  10       31.21       27.22      4.50 o 
  -5  11  10       22.88       28.77      4.66 o 
  -4  11  10       14.79       20.55      5.41 o 
  -3  11  10        0.23       -0.32      2.50 o 
  -2  11  10        0.00       -3.38      2.25 o 
  -1  11  10       26.45       21.14      4.85 o 
   0  11  10       72.88       67.05      6.84 o 
   1  11  10       46.51       49.13      4.56 o 
   2  11  10       44.15       43.01      4.37 o 
   3  11  10       89.23      101.13      5.97 o 
   4  11  10       22.92       29.88      4.17 o 
   5  11  10        4.56        5.67      2.82 o 
   6  11  10        0.33        1.99      2.77 o 
  -4  12  10        1.26        7.88      4.24 o 
  -3  12  10        1.96        3.98      3.46 o 
  -2  12  10        0.42       -0.52      3.21 o 
  -1  12  10        2.89       10.48      3.98 o 
   0  12  10        3.06        7.80      3.72 o 
   1  12  10       16.74       18.59      8.23 o 
   2  12  10        1.74        3.11      3.34 o 
   3  12  10        7.91        9.75      4.81 o 
   4  12  10        2.18       -0.98      2.51 o 
   5  12  10        7.04        7.49      3.19 o 
  -3  13  10        1.13        1.39      3.81 o 
  -2  13  10        0.12        9.88      3.98 o 
  -1  13  10       37.03       26.25      5.80 o 
   0  13  10        0.23       -0.78      3.29 o 
   1  13  10        2.29        7.02      3.29 o 
   2  13  10        0.53        2.60      3.51 o 
   3  13  10        2.05        3.66      2.70 o 
   4  13  10        7.91        9.42      3.31 o 
  -1 -10  11        2.06       -1.47      6.67 o 
   0 -10  11       59.65       66.27     10.39 o 
   1 -10  11      108.03      117.98     11.61 o 
  -4  -9  11        0.96       -3.72      5.54 o 
  -3  -9  11        5.26       -1.04      6.06 o 
  -2  -9  11       15.11        9.36      6.32 o 
  -1  -9  11        7.63       12.99      6.76 o 
   0  -9  11       40.89       40.28      7.97 o 
   1  -9  11       94.99       99.52      6.98 o 
   2  -9  11        0.45       -1.40      3.08 o 
   3  -9  11       18.04       24.65      4.85 o 
  -5  -8  11       17.33       14.73      6.84 o 
  -4  -8  11        7.90       16.20      7.02 o 
  -3  -8  11       28.89       21.57      7.36 o 
  -2  -8  11       25.93       20.27      6.93 o 
  -1  -8  11        5.44        8.58      5.98 o 
   0  -8  11        3.87        2.30      2.80 o 
   1  -8  11        0.64       -3.51      2.34 o 
   2  -8  11        3.47        4.11      2.93 o 
   3  -8  11        0.02       -4.52      4.42 o 
   4  -8  11        7.89       11.45      3.91 o 
   5  -8  11        1.05        5.07      5.37 o 
  -5  -7  11       43.86       63.84      8.92 o 
  -4  -7  11        1.29        6.24      5.72 o 
  -3  -7  11        0.05       -5.02      4.85 o 
  -2  -7  11       20.30       27.49      4.09 o 
  -1  -7  11      347.27      382.84     14.34 o 
   0  -7  11        0.30        0.58      2.51 o 
   1  -7  11        4.58        3.41      2.99 o 
   2  -7  11        1.90       -1.27      2.66 o 
   3  -7  11       64.19       63.73      5.57 o 
   4  -7  11       67.67       77.37      6.40 o 
   5  -7  11        0.05       -3.84      2.56 o 
   6  -7  11        2.11        2.51      4.76 o 
  -7  -6  11        0.28        0.52      3.12 o 
  -6  -6  11        0.27        2.43      3.21 o 
  -5  -6  11       41.50       40.20      5.28 o 
  -4  -6  11       35.97       31.96      7.02 o 
  -3  -6  11      191.59      174.72      6.10 o 
  -2  -6  11       11.83       14.68      2.60 o 
  -1  -6  11        1.14        2.99      2.69 o 
   0  -6  11        0.05       -1.56      2.42 o 
   1  -6  11        2.26        3.48      2.62 o 
   2  -6  11        6.32       10.65      4.89 o 
   3  -6  11        7.45        7.16      3.06 o 
   4  -6  11        1.77       -2.36      2.31 o 
   5  -6  11        4.99        5.34      3.26 o 
   6  -6  11        6.00        1.78      8.92 o 
   7  -6  11        0.00       -0.90      3.12 o 
  -7  -5  11       23.41       17.58      4.59 o 
  -6  -5  11        0.06       -0.61      2.43 o 
  -5  -5  11       16.24       16.98      3.81 o 
  -4  -5  11      197.79      184.75      8.05 o 
  -3  -5  11       38.44       45.84      3.64 o 
  -2  -5  11        1.11        2.19      1.90 o 
  -1  -5  11       32.74       36.58      4.17 o 
   0  -5  11        4.21        4.20      3.59 o 
   1  -5  11       75.54       75.58     12.60 o 
   2  -5  11      116.62      112.98      6.22 o 
   3  -5  11        5.06        1.06      2.28 o 
   4  -5  11       10.36       10.48      3.28 o 
   5  -5  11        3.45        4.96      3.90 o 
   6  -5  11        0.40        0.78      2.88 o 
   7  -5  11       18.21       17.45      4.40 o 
  -8  -4  11        1.45        2.43      3.72 o 
  -7  -4  11        0.49        3.38      3.29 o 
  -6  -4  11       19.94       21.92      4.33 o 
  -5  -4  11        5.18        3.46      2.29 o 
  -4  -4  11       90.24       95.73      4.38 o 
  -3  -4  11      292.97      304.26     13.47 o 
  -2  -4  11       85.11       70.17      4.00 o 
  -1  -4  11       62.86       63.13      3.84 o 
   0  -4  11        9.48       14.49      3.06 o 
   1  -4  11      223.50      232.09      9.57 o 
   2  -4  11       29.79       33.98      3.95 o 
   3  -4  11       31.41       40.08      4.21 o 
   4  -4  11      123.75      140.51      7.04 o 
   5  -4  11        2.88        3.90      2.68 o 
   6  -4  11        0.03        3.52      3.29 o 
   7  -4  11      115.93      119.17      7.52 o 
   8  -4  11       13.81        6.81      5.67 o 
  -8  -3  11       10.63        9.27      4.24 o 
  -7  -3  11        0.27       -0.94      2.48 o 
  -6  -3  11       19.19       17.50      3.36 o 
  -5  -3  11      225.77      201.41      7.40 o 
  -4  -3  11       77.72       79.83      5.83 o 
  -3  -3  11       18.46       24.60      2.72 o 
  -2  -3  11       18.64       11.84      3.59 o 
  -1  -3  11      118.98      121.87     10.51 o 
   0  -3  11      110.90      109.83      4.57 o 
   1  -3  11        6.94        7.39      2.48 o 
   2  -3  11       23.88       17.22      4.68 o 
   3  -3  11        0.03       -0.55      2.43 o 
   4  -3  11       83.20       82.04      5.54 o 
   5  -3  11       65.84       73.90      5.59 o 
   6  -3  11        6.38        8.38      3.01 o 
   7  -3  11        0.00       -1.09      2.66 o 
   8  -3  11        3.79        3.53      3.40 o 
  -8  -2  11        0.72        3.81      3.16 o 
  -7  -2  11       15.98       20.45      3.84 o 
  -6  -2  11      113.10      110.87      6.14 o 
  -5  -2  11       24.33       17.44      3.21 o 
  -4  -2  11      203.02      203.86      7.09 o 
  -3  -2  11      325.78      341.67      7.09 o 
  -2  -2  11      300.22      286.71      6.10 o 
  -1  -2  11      111.29      124.96      5.98 o 
   0  -2  11       94.46      100.71      4.36 o 
   1  -2  11        0.06        0.48      1.44 o 
   2  -2  11        0.26       -0.34      1.87 o 
   3  -2  11       19.61       19.05      3.22 o 
   4  -2  11        0.48       -2.62      1.75 o 
   5  -2  11        3.91        3.20      5.37 o 
   6  -2  11       85.52       78.53      8.10 o 
   7  -2  11        0.42        5.07      2.96 o 
   8  -2  11        0.20        1.95      5.07 o 
   9  -2  11        5.65        7.02      3.74 o 
  -9  -1  11        0.14        3.17      3.12 o 
  -8  -1  11        0.88       -0.16      4.11 o 
  -7  -1  11        0.01        1.66      2.73 o 
  -6  -1  11       45.28       40.85      4.37 o 
  -5  -1  11       92.20       79.43      5.07 o 
  -4  -1  11       16.19       16.64      3.25 o 
  -3  -1  11       22.59       24.17      2.53 o 
  -2  -1  11      111.26      106.48      3.88 o 
  -1  -1  11       10.98        9.65      1.73 o 
   0  -1  11      104.34      108.98      4.34 o 
   1  -1  11       45.56       52.20      3.34 o 
   2  -1  11       30.35       27.39      4.85 o 
   3  -1  11      225.31      212.51      7.67 o 
   4  -1  11       99.06      111.75      6.71 o 
   5  -1  11       13.66       12.88      3.08 o 
   6  -1  11      258.44      258.28      9.40 o 
   7  -1  11       16.22       20.62      3.92 o 
   8  -1  11        0.65       -0.47      2.78 o 
   9  -1  11        2.03       -2.89      4.85 o 
  -9   0  11        0.05        3.77      3.50 o 
  -8   0  11        3.53        5.25      3.02 o 
  -7   0  11        8.93        7.45      2.80 o 
  -6   0  11       61.61       66.27      5.08 o 
  -5   0  11       26.81       20.68      3.28 o 
  -4   0  11      817.90      787.04     14.64 o 
  -3   0  11       71.42       70.36      6.80 o 
  -2   0  11       33.23       39.30      2.70 o 
  -1   0  11      318.41      315.05      5.97 o 
   0   0  11      300.87      315.13      9.13 o 
   1   0  11       20.93       14.44      2.93 o 
   2   0  11        7.11       10.47      2.14 o 
   3   0  11       19.05       15.98      2.84 o 
   4   0  11        0.24        0.13      1.89 o 
   5   0  11       18.96       20.78      6.84 o 
   6   0  11      231.35      221.90      8.56 o 
   7   0  11       18.58       14.71      3.55 o 
   8   0  11        0.95       -0.09      3.46 o 
   9   0  11       19.62       16.18      9.10 o 
  -9   1  11        6.31       15.45      3.97 o 
  -8   1  11        1.01        0.27      2.77 o 
  -7   1  11        2.15        1.20      3.25 o 
  -6   1  11      284.58      266.28      9.57 o 
  -5   1  11        2.85       -2.94      2.43 o 
  -4   1  11        0.05        0.08      2.33 o 
  -3   1  11      122.15      134.38      5.98 o 
  -2   1  11        0.29       -0.32      1.62 o 
  -1   1  11      115.14      102.88      3.61 o 
   0   1  11       30.72       31.39      2.20 o 
   1   1  11      450.42      429.44     11.59 o 
   2   1  11        6.05        5.22      1.78 o 
   3   1  11        8.30        7.49      2.40 o 
   4   1  11        3.91        4.28      2.17 o 
   5   1  11        0.24       -2.85      1.90 o 
   6   1  11        0.01        1.15      2.29 o 
   7   1  11       18.19       11.24      3.21 o 
   8   1  11       10.15       11.43      3.48 o 
   9   1  11        0.74        1.49      2.97 o 
  -9   2  11       15.59       19.16      4.44 o 
  -8   2  11        0.82        1.75      3.38 o 
  -7   2  11        2.53        1.58      2.51 o 
  -6   2  11        0.56       -1.20      2.64 o 
  -5   2  11       34.98       25.11      4.29 o 
  -4   2  11       96.75      119.26      5.85 o 
  -3   2  11      104.57      101.77      5.14 o 
  -2   2  11       41.31       40.97      2.55 o 
  -1   2  11       87.87       80.44      3.81 o 
   0   2  11      586.50      544.40      7.87 o 
   1   2  11        0.02       -0.30      1.18 o 
   2   2  11      121.79      112.28      4.33 o 
   3   2  11        7.55        8.36      2.42 o 
   4   2  11       36.13       30.95      3.77 o 
   5   2  11       61.42       58.91      6.41 o 
   6   2  11      151.47      149.34      6.89 o 
   7   2  11       10.76       12.75      3.33 o 
   8   2  11       31.51       34.98      4.54 o 
   9   2  11        5.71        2.25      3.81 o 
  -9   3  11        1.08        0.52      2.94 o 
  -8   3  11        0.31       -0.73      2.76 o 
  -7   3  11        5.91        9.85      3.33 o 
  -6   3  11       99.49       82.80      5.75 o 
  -5   3  11      114.89      107.79      5.83 o 
  -4   3  11       28.68       39.93     12.43 o 
  -3   3  11      150.92      140.17      5.86 o 
  -2   3  11      115.11      120.29     12.78 o 
  -1   3  11        8.23       11.18      2.25 o 
   0   3  11       45.79       56.57      2.82 o 
   1   3  11      261.57      258.62      5.38 o 
   2   3  11        2.04        1.09      1.13 o 
   3   3  11       18.64       21.14      3.59 o 
   4   3  11      127.46      134.06      6.00 o 
   5   3  11        6.94        6.11      2.51 o 
   6   3  11       75.07       77.30      5.23 o 
   7   3  11        5.32        7.96      2.91 o 
   8   3  11        0.08        3.81      4.16 o 
   9   3  11        5.48       12.21      5.11 o 
  -8   4  11       14.49       18.72      6.80 o 
  -7   4  11        3.52       -2.18      2.52 o 
  -6   4  11        0.59        0.27      2.53 o 
  -5   4  11      323.91      306.54      9.50 o 
  -4   4  11      354.61      333.73     16.72 o 
  -3   4  11       60.56       53.83      4.21 o 
  -2   4  11      253.27      263.65      7.79 o 
  -1   4  11       22.17       24.02      2.12 o 
   0   4  11      333.48      333.81      6.26 o 
   1   4  11       40.90       37.10      2.47 o 
   2   4  11       31.86       25.85      1.97 o 
   3   4  11       96.86       94.81      4.70 o 
   4   4  11        0.48        1.25      1.99 o 
   5   4  11       58.15       67.97      4.87 o 
   6   4  11        3.07        3.08      2.56 o 
   7   4  11       21.14       31.96      6.06 o 
   8   4  11        1.94        5.80      3.90 o 
   9   4  11       10.01        3.46      4.85 o 
  -8   5  11        2.61        5.70      3.14 o 
  -7   5  11        0.03        1.56      2.87 o 
  -6   5  11        5.20       -0.20      3.90 o 
  -5   5  11       18.03       15.52      3.40 o 
  -4   5  11       62.10       53.86      4.51 o 
  -3   5  11       32.68       32.07      3.70 o 
  -2   5  11      265.65      286.19      8.21 o 
  -1   5  11        0.38        2.03      1.30 o 
   0   5  11        5.63        7.20      1.68 o 
   1   5  11      117.86      118.67      3.99 o 
   2   5  11        1.94        1.49      1.46 o 
   3   5  11        3.13        0.78      1.29 o 
   4   5  11      119.62      141.29      4.53 o 
   5   5  11       55.20       36.99      5.72 o 
   6   5  11        0.03       -2.60      3.21 o 
   7   5  11        4.79        5.37      4.16 o 
   8   5  11        4.92        9.96      4.42 o 
   9   5  11        0.04        2.25      3.64 o 
  -8   6  11        7.12        7.46      5.67 o 
  -7   6  11        9.21        9.46      3.21 o 
  -6   6  11        9.94        8.46      3.09 o 
  -5   6  11        0.05       -2.74      2.08 o 
  -4   6  11        5.06        9.41      3.20 o 
  -3   6  11      506.81      533.30     12.03 o 
  -2   6  11      268.80      274.13      8.40 o 
  -1   6  11       54.45       51.78      5.50 o 
   0   6  11      144.67      142.91      5.03 o 
   1   6  11        0.03       -0.64      1.45 o 
   2   6  11      161.09      169.43      8.57 o 
   3   6  11       44.40       42.49      2.95 o 
   4   6  11      130.65      132.98      5.76 o 
   5   6  11       40.84       48.28      3.89 o 
   6   6  11       25.11       17.58      5.11 o 
   7   6  11        0.20       -4.29      2.86 o 
   8   6  11        2.65        6.06      4.50 o 
   9   6  11        6.01        6.24      4.59 o 
  -8   7  11        3.65        4.21      5.37 o 
  -7   7  11        0.50       -1.61      2.88 o 
  -6   7  11        4.86        1.76      3.42 o 
  -5   7  11        6.48        8.22      3.08 o 
  -4   7  11      168.56      186.19      8.92 o 
  -3   7  11       20.45       17.54      3.48 o 
  -2   7  11      209.87      216.65      7.75 o 
  -1   7  11        1.00        2.30      2.21 o 
   0   7  11       14.89       13.28      2.18 o 
   1   7  11       35.53       47.93      3.11 o 
   2   7  11      244.62      273.83      6.29 o 
   3   7  11       56.32       64.93      4.24 o 
   4   7  11      125.02      114.75     10.96 o 
   5   7  11        0.19       -0.29      1.96 o 
   6   7  11       10.25       13.64      2.87 o 
   7   7  11        2.46        7.88      4.42 o 
   8   7  11       92.42      134.96     10.74 o 
  -7   8  11        0.09       -2.91      3.34 o 
  -6   8  11        7.52        5.03      3.11 o 
  -5   8  11        1.76        4.97      4.94 o 
  -4   8  11       22.81       25.86      4.01 o 
  -3   8  11      390.92      390.94     10.78 o 
  -2   8  11        6.75       12.73      4.63 o 
  -1   8  11      113.83      114.28      5.86 o 
   0   8  11       19.77       20.99      3.16 o 
   1   8  11       13.39       14.90      2.31 o 
   2   8  11      140.04      149.68      5.99 o 
   3   8  11        7.06       10.00      2.66 o 
   4   8  11      116.32      115.41      5.61 o 
   5   8  11       14.11       13.82      3.04 o 
   6   8  11       70.02       73.07      5.16 o 
   7   8  11       12.44       10.65      5.11 o 
   8   8  11        0.12       -0.17      3.46 o 
  -7   9  11       10.34        7.64      3.80 o 
  -6   9  11        0.15        0.12      2.79 o 
  -5   9  11       17.28       20.43      4.00 o 
  -4   9  11       77.79       72.82      5.62 o 
  -3   9  11        6.41       12.19      3.19 o 
  -2   9  11        2.36        8.31      2.91 o 
  -1   9  11       25.20       39.44      4.08 o 
   0   9  11      115.73      122.66      7.71 o 
   1   9  11      293.31      310.75      8.66 o 
   2   9  11      202.44      172.90     16.16 o 
   3   9  11      221.03      213.09      7.53 o 
   4   9  11      198.21      204.02      8.62 o 
   5   9  11       17.96       13.84      3.12 o 
   6   9  11        3.03        1.07      2.95 o 
   7   9  11        7.44        8.30      3.90 o 
  -6  10  11        7.41        4.14      4.33 o 
  -5  10  11       12.66       10.83      3.44 o 
  -4  10  11        1.68        2.16      2.61 o 
  -3  10  11       51.49       43.95      7.15 o 
  -2  10  11        5.86        3.40      6.67 o 
  -1  10  11       30.21       22.35      4.68 o 
   0  10  11        0.19       -0.95      2.69 o 
   1  10  11        0.89       -0.38      3.42 o 
   2  10  11        0.06       -1.40      2.18 o 
   3  10  11       91.96       90.90      5.51 o 
   4  10  11        6.02        3.78      2.62 o 
   5  10  11       43.35       49.91      4.74 o 
   6  10  11       22.79       26.59      4.08 o 
   7  10  11       34.11       40.84      4.85 o 
  -5  11  11       25.20       35.78      7.36 o 
  -4  11  11       52.41       50.09      7.15 o 
  -3  11  11        0.65        6.24      3.01 o 
  -2  11  11       16.36       17.50      4.50 o 
  -1  11  11       47.93       55.53      6.58 o 
   0  11  11      282.45      290.71     12.65 o 
   1  11  11        4.15        1.09      2.43 o 
   2  11  11       13.03       12.15      3.21 o 
   3  11  11       11.56       14.26      7.62 o 
   4  11  11        2.80        4.16      2.68 o 
   5  11  11        1.73        6.02      2.95 o 
   6  11  11        8.99        9.18      5.20 o 
  -4  12  11       28.22       31.88      6.15 o 
  -3  12  11        9.35       20.44      5.20 o 
  -2  12  11        5.86        3.72      3.81 o 
  -1  12  11       11.99       12.73      4.16 o 
   0  12  11        0.03       -0.26      2.69 o 
   1  12  11       11.00       22.78      5.28 o 
   2  12  11       23.52       21.30      4.55 o 
   3  12  11       27.19       28.36      4.04 o 
   4  12  11       39.79       35.19      4.55 o 
   5  12  11        0.33       -1.47      2.79 o 
  -2  13  11        0.99        8.32      4.16 o 
  -1  13  11        2.82        2.43      3.21 o 
   0  13  11        1.55       -0.17      2.95 o 
   1  13  11        2.31        4.33      3.64 o 
   2  13  11       17.82       13.75      3.41 o 
   3  13  11        3.78        3.56      3.00 o 
  -2  -9  12        2.62        2.34      6.24 o 
  -1  -9  12       18.00       24.86      7.54 o 
   0  -9  12       28.53       21.92      7.54 o 
   1  -9  12       11.83        5.38      3.70 o 
   2  -9  12       13.54       19.51      5.76 o 
  -4  -8  12        1.19        4.76      6.50 o 
  -3  -8  12       20.57       29.80      7.88 o 
  -2  -8  12        0.80       -7.10      4.85 o 
  -1  -8  12        3.16       -0.17      4.94 o 
   0  -8  12       14.15       17.06      4.14 o 
   1  -8  12        8.83        6.12      4.07 o 
   2  -8  12       18.32       17.35      4.32 o 
   3  -8  12        0.16       -0.84      3.06 o 
   4  -8  12        0.78        5.40      3.37 o 
  -5  -7  12        0.19        0.95      4.94 o 
  -4  -7  12        0.15       -5.02      5.11 o 
  -3  -7  12        0.03        1.73      5.89 o 
  -2  -7  12       15.12       12.59      4.42 o 
  -1  -7  12        0.51        6.16      3.77 o 
   0  -7  12       39.11       38.79      4.74 o 
   1  -7  12      102.63      112.08     10.91 o 
   2  -7  12        3.14        1.84      2.74 o 
   3  -7  12       27.87       29.80      4.62 o 
   4  -7  12        0.77       -3.56      3.90 o 
   5  -7  12        3.24        2.70      3.21 o 
  -4  -6  12        0.28       -6.50      4.33 o 
  -3  -6  12       10.02        9.11      2.49 o 
  -2  -6  12        0.81       -4.16      5.07 o 
  -1  -6  12       51.40       50.91      5.04 o 
   0  -6  12        9.71       10.01      4.46 o 
   1  -6  12      127.09      124.00      8.92 o 
   2  -6  12        3.60       -1.48      2.44 o 
   3  -6  12        0.29       -0.92      2.41 o 
   4  -6  12        1.90       -2.47      2.37 o 
   5  -6  12        9.21        8.01      3.64 o 
   6  -6  12        3.16        2.68      4.42 o 
  -7  -5  12        3.93       -2.08      3.12 o 
  -6  -5  12        0.10       -1.47      2.60 o 
  -4  -5  12        3.02        4.34      3.29 o 
  -3  -5  12       32.09       27.75      3.72 o 
  -2  -5  12       28.74       40.70      3.52 o 
  -1  -5  12        0.00       -0.99      2.77 o 
   0  -5  12        4.81        6.67      3.10 o 
   1  -5  12      126.68      121.18      7.71 o 
   2  -5  12        0.67        0.96      2.77 o 
   3  -5  12        0.01        1.20      2.69 o 
   4  -5  12        1.16       -0.67      2.47 o 
   5  -5  12        3.97       -0.59      2.94 o 
   6  -5  12       13.49       13.80      3.82 o 
   7  -5  12       12.64        5.19      4.20 o 
  -7  -4  12        0.93       -1.21      3.03 o 
  -6  -4  12        0.02       -0.17      2.86 o 
  -5  -4  12        2.85        6.49      2.54 o 
  -4  -4  12        5.78        4.73      3.33 o 
  -3  -4  12        8.21        9.04      4.37 o 
  -2  -4  12        0.11       -2.54      2.09 o 
  -1  -4  12       45.47       42.73      3.48 o 
   0  -4  12       31.16       24.52      3.75 o 
   1  -4  12       92.84       82.14     13.73 o 
   2  -4  12      204.15      210.44     15.46 o 
   3  -4  12        1.27        2.17      2.24 o 
   4  -4  12        0.66       -2.90      2.14 o 
   5  -4  12       11.66       10.57      3.48 o 
   6  -4  12        6.62       11.68      3.83 o 
   7  -4  12       39.39       44.61      5.57 o 
  -8  -3  12        0.04       -3.46      2.86 o 
  -7  -3  12        6.07        2.66      4.98 o 
  -6  -3  12       36.74       45.20      4.45 o 
  -5  -3  12       68.79       54.47      4.48 o 
  -4  -3  12       54.38       41.95      4.68 o 
  -3  -3  12        0.03        1.09      2.90 o 
  -2  -3  12       85.77       90.18      6.45 o 
  -1  -3  12        0.72        1.05      1.89 o 
   0  -3  12       15.26       17.45      3.30 o 
   1  -3  12        7.49        4.17      2.59 o 
   2  -3  12        8.15        5.48      2.50 o 
   3  -3  12       13.66       14.39      3.15 o 
   4  -3  12        8.70       10.53      3.12 o 
   5  -3  12        1.99        0.86      2.45 o 
   6  -3  12       44.28       41.87      5.06 o 
   7  -3  12       20.46       16.77      3.98 o 
   8  -3  12       84.26       76.41      6.86 o 
  -8  -2  12       18.14       33.16      4.84 o 
  -7  -2  12       26.57       30.67      4.76 o 
  -6  -2  12        8.92       10.21      7.84 o 
  -5  -2  12      150.75      154.97      6.75 o 
  -4  -2  12      269.13      256.35     18.19 o 
  -3  -2  12     1341.79     1392.60     15.99 o 
  -2  -2  12       86.77       94.99      8.53 o 
  -1  -2  12       91.93      101.82      4.69 o 
   0  -2  12        0.17       -0.23      1.65 o 
   1  -2  12        8.59        8.34      2.44 o 
   2  -2  12        6.04        2.18      2.64 o 
   3  -2  12       24.12       19.97      5.54 o 
   4  -2  12       16.09       13.17      3.14 o 
   5  -2  12        1.67        1.44      2.45 o 
   6  -2  12        1.45        4.64      3.25 o 
   7  -2  12       10.63        8.72      3.42 o 
   8  -2  12        0.23        1.31      3.22 o 
  -8  -1  12        1.26       -0.28      3.85 o 
  -7  -1  12        1.99        1.45      2.80 o 
  -6  -1  12        6.65        1.94      2.82 o 
  -5  -1  12        0.14       -1.19      2.60 o 
  -4  -1  12        4.08        6.43      3.29 o 
  -3  -1  12      370.10      352.87     19.84 o 
  -2  -1  12        6.14        8.62      3.30 o 
  -1  -1  12      295.78      303.52     22.61 o 
   0  -1  12       21.27       19.51      2.57 o 
   1  -1  12       69.15       70.36      3.90 o 
   2  -1  12       73.59       72.48      7.97 o 
   3  -1  12        6.53        6.25      2.69 o 
   4  -1  12       16.47       12.51      3.25 o 
   5  -1  12       42.43       44.43      4.56 o 
   6  -1  12       53.85       64.27      5.50 o 
   7  -1  12       17.60       13.04      3.60 o 
   8  -1  12        6.35        4.63      3.51 o 
  -8   0  12       25.35       21.15      4.32 o 
  -7   0  12        0.88        4.88      2.97 o 
  -6   0  12       10.82        3.68      2.76 o 
  -5   0  12       46.39       54.53      9.70 o 
  -4   0  12      410.83      405.78     10.04 o 
  -3   0  12      180.01      169.11     17.67 o 
  -2   0  12       62.21       62.58      3.29 o 
  -1   0  12      196.15      189.74      4.88 o 
   0   0  12        2.59        2.59      2.86 o 
   1   0  12       24.63       16.89      2.55 o 
   2   0  12       75.32       87.96      7.30 o 
   3   0  12        1.29        2.24      2.20 o 
   4   0  12      127.50      134.01     10.52 o 
   5   0  12        3.27       -0.38      2.22 o 
   6   0  12       53.17       59.03      5.18 o 
   7   0  12        0.35       -1.94      2.20 o 
   8   0  12       13.79       12.46      3.63 o 
   9   0  12        1.13        3.79      3.27 o 
  -8   1  12       30.73       35.60      5.02 o 
  -7   1  12        0.95        2.35      2.86 o 
  -6   1  12        8.40        6.44      3.00 o 
  -5   1  12      411.22      420.04     12.95 o 
  -4   1  12        1.24        2.02      5.07 o 
  -3   1  12       49.13       48.67      3.95 o 
  -2   1  12      960.33     1027.88     16.09 o 
  -1   1  12       49.73       48.89      2.83 o 
   0   1  12       21.19       23.03      3.16 o 
   1   1  12      204.62      214.20      6.02 o 
   2   1  12       14.43        9.85      2.87 o 
   3   1  12       62.31       73.53      4.74 o 
   4   1  12      114.57      123.06      6.12 o 
   5   1  12       10.68        3.59      2.44 o 
   6   1  12       15.76       15.90      4.89 o 
   7   1  12       37.91       38.62      4.61 o 
   8   1  12       24.23       32.33      4.68 o 
   9   1  12        2.30        0.87      3.06 o 
  -8   2  12        0.00        5.97      3.40 o 
  -7   2  12        7.90       10.66      5.76 o 
  -6   2  12       86.69       87.82      5.83 o 
  -5   2  12       14.75       19.14      5.67 o 
  -4   2  12      749.84      733.81     14.17 o 
  -3   2  12        0.20       -0.24      2.26 o 
  -2   2  12       28.51       22.22      3.00 o 
  -1   2  12       43.07       45.76      3.15 o 
   0   2  12      397.39      425.69      7.15 o 
   1   2  12      267.88      261.76      9.70 o 
   2   2  12        0.35        0.14      1.66 o 
   3   2  12       20.34       21.03      6.24 o 
   4   2  12        8.28       10.29      2.78 o 
   5   2  12       16.40       14.67      4.55 o 
   6   2  12       72.86       72.66      5.36 o 
   7   2  12        3.99       -1.39      2.34 o 
   8   2  12       19.60       16.17      3.71 o 
   9   2  12        2.78        1.99      3.98 o 
  -8   3  12        9.95       18.58      4.39 o 
  -7   3  12       13.78       11.18      3.45 o 
  -6   3  12       40.40       48.64     11.74 o 
  -5   3  12      211.64      169.18      7.27 o 
  -4   3  12       12.92       13.98      4.03 o 
  -3   3  12      584.53      567.04     18.45 o 
  -2   3  12        8.95       11.57      2.58 o 
  -1   3  12       72.96       70.06      3.29 o 
   0   3  12       23.20       22.34      2.16 o 
   1   3  12        0.49       -1.63      1.23 o 
   2   3  12       10.89        7.97      2.45 o 
   3   3  12       66.62       52.25      4.16 o 
   4   3  12       12.87        8.95      2.60 o 
   5   3  12        0.11       -1.39      2.07 o 
   6   3  12       30.07       29.10      3.98 o 
   7   3  12        0.56        3.08      3.94 o 
   8   3  12        9.27       10.22      4.94 o 
   9   3  12        1.84       -2.34      3.46 o 
  -8   4  12       12.93       15.76      4.42 o 
  -7   4  12        4.01        9.25      3.42 o 
  -6   4  12        0.00        0.45      2.38 o 
  -5   4  12        7.15        0.79      2.99 o 
  -4   4  12      269.66      297.56      9.26 o 
  -3   4  12      112.41       94.58      5.43 o 
  -2   4  12       37.44       49.26      4.55 o 
  -1   4  12        1.17        2.71      2.15 o 
   0   4  12        0.07        1.27      1.48 o 
   1   4  12        2.38        2.44      1.52 o 
   2   4  12       49.30       50.95      2.56 o 
   3   4  12        2.49        5.10      1.88 o 
   4   4  12        0.71        2.10      2.17 o 
   5   4  12        6.91        3.59      2.33 o 
   6   4  12        0.03       -0.86      2.37 o 
   7   4  12        1.16        5.72      3.98 o 
   8   4  12       21.10       20.44      5.54 o 
   9   4  12        0.85        6.58      4.33 o 
  -8   5  12        0.68        6.66      3.32 o 
  -7   5  12        2.36       10.41      3.48 o 
  -6   5  12       12.21       11.06      5.41 o 
  -5   5  12      146.43      145.48      7.02 o 
  -4   5  12      117.80      126.27      6.63 o 
  -3   5  12        0.44       -0.39      2.34 o 
  -2   5  12        9.96        5.44      2.66 o 
  -1   5  12        2.29        2.20      1.92 o 
   0   5  12       43.28       52.29      2.99 o 
   1   5  12        7.56        4.32      1.71 o 
   2   5  12       56.03       49.44      3.41 o 
   3   5  12        4.11        2.23      1.85 o 
   4   5  12      183.91      205.42      7.55 o 
   5   5  12       31.89       48.51      6.41 o 
   6   5  12        0.67        1.47      3.55 o 
   7   5  12      106.17       85.85      8.58 o 
   8   5  12        1.57       -0.78      3.64 o 
   9   5  12        1.70        2.95      3.90 o 
  -8   6  12        8.71       14.51      4.25 o 
  -7   6  12        4.74        2.04      3.23 o 
  -6   6  12        1.90       -0.95      2.47 o 
  -5   6  12       24.96       36.24      7.54 o 
  -4   6  12       33.39       29.19      6.89 o 
  -3   6  12      196.77      190.56      7.52 o 
  -2   6  12      237.39      232.38      7.88 o 
  -1   6  12        0.48       -0.43      2.01 o 
   0   6  12      116.59      115.20      4.17 o 
   1   6  12       61.50       70.32      3.48 o 
   2   6  12       20.57       20.14      2.36 o 
   3   6  12       10.84        7.23      1.65 o 
   4   6  12       16.18       15.69      2.77 o 
   5   6  12       46.06       41.84      6.32 o 
   6   6  12        0.99        6.67      4.59 o 
   7   6  12       54.88       54.75      7.45 o 
   8   6  12        1.66        7.97      4.68 o 
  -7   7  12        1.43        3.62      4.94 o 
  -6   7  12        0.95        2.94      3.38 o 
  -5   7  12        7.21        7.17      2.94 o 
  -4   7  12        0.04       -3.06      2.34 o 
  -3   7  12       80.07       78.30     12.13 o 
  -2   7  12       23.07       21.24      3.33 o 
  -1   7  12       13.98        4.98      2.42 o 
   0   7  12       50.77       55.95      3.26 o 
   1   7  12       54.15       54.99      3.26 o 
   2   7  12      114.29      123.35      4.90 o 
   3   7  12       23.04       23.22      3.00 o 
   4   7  12        1.46       -0.73      1.91 o 
   5   7  12        0.52        4.33      2.31 o 
   6   7  12        5.85        0.43      4.07 o 
   7   7  12       18.21       10.65      5.02 o 
   8   7  12        0.47        5.28      4.16 o 
  -7   8  12        6.02        7.17      4.85 o 
  -6   8  12        1.29       -2.70      2.59 o 
  -5   8  12        4.24        1.68      2.64 o 
  -4   8  12       19.52       29.65      6.06 o 
  -3   8  12      107.78      111.36      7.41 o 
  -2   8  12       17.86       15.34      3.25 o 
  -1   8  12       59.03       57.32      4.58 o 
   0   8  12      272.76      304.21      8.81 o 
   1   8  12       10.59        9.77      2.14 o 
   2   8  12        0.21        1.47      2.12 o 
   3   8  12      156.62      153.57      8.36 o 
   4   8  12        0.85        3.04      2.43 o 
   5   8  12       34.10       35.77      3.89 o 
   6   8  12       75.38       80.82      8.58 o 
   7   8  12       13.58       11.17      5.54 o 
   8   8  12        8.14       15.59      5.46 o 
  -6   9  12        0.09       -2.69      4.33 o 
  -5   9  12       12.65       15.67      3.82 o 
  -4   9  12       26.29       13.65      4.72 o 
  -3   9  12        9.36        6.79      3.00 o 
  -2   9  12      158.65      160.10      7.32 o 
  -1   9  12      158.61      179.63      9.01 o 
   0   9  12        6.04        3.90      3.29 o 
   1   9  12       85.36       86.38      8.58 o 
   2   9  12       11.24       10.16      2.75 o 
   3   9  12        0.47        0.68      2.69 o 
   4   9  12      117.36      131.15      6.16 o 
   5   9  12        9.54        8.92      2.83 o 
   6   9  12        0.28        3.09      2.64 o 
   7   9  12        2.94       -0.35      4.42 o 
  -5  10  12       37.14       36.28     10.22 o 
  -4  10  12        0.24        0.32      4.89 o 
  -3  10  12        7.93       11.06      3.15 o 
  -2  10  12        2.63       10.48      3.17 o 
  -1  10  12      286.46      290.63     12.56 o 
   0  10  12      111.93      117.55      8.32 o 
   1  10  12        0.31       -1.23      2.05 o 
   2  10  12        1.45        1.72      3.16 o 
   3  10  12        6.69        6.01      2.51 o 
   4  10  12       19.66       13.12      3.24 o 
   5  10  12        0.09        2.54      2.44 o 
   6  10  12       37.49       33.60      4.37 o 
  -4  11  12        0.37        0.84      5.33 o 
  -3  11  12        3.54        1.76      3.03 o 
  -2  11  12       17.15        9.96      4.24 o 
  -1  11  12        4.97        1.99      3.38 o 
   0  11  12        0.70        0.00      2.86 o 
   1  11  12        0.32       -3.03      2.60 o 
   2  11  12       19.17       19.00      3.55 o 
   3  11  12       80.77       61.24      5.13 o 
   4  11  12        4.85        5.59      2.89 o 
   5  11  12        1.56        2.40      5.37 o 
   6  11  12        0.00       -2.01      2.71 o 
  -3  12  12        5.88        1.04      3.12 o 
  -2  12  12        0.51        1.39      3.29 o 
  -1  12  12       18.27       18.19      4.85 o 
   0  12  12        6.04        3.98      3.29 o 
   1  12  12        0.75       -1.56      3.21 o 
   2  12  12        7.79        8.30      3.13 o 
   3  12  12        2.08        1.19      2.68 o 
   4  12  12       67.55       66.35      6.97 o 
  -1  13  12        5.90        3.38      3.55 o 
   0  13  12        3.49        4.16      3.72 o 
   1  13  12        4.54        5.54      3.98 o 
   2  13  12       18.86       25.64      5.37 o 
  -3  -8  13       11.52       18.45      7.62 o 
  -2  -8  13        9.51       20.70      7.28 o 
  -1  -8  13        0.02        6.58      6.32 o 
   0  -8  13        2.95        1.45      3.19 o 
   1  -8  13        7.78        6.53      3.98 o 
   2  -8  13       25.41       13.91      7.54 o 
  -4  -7  13        1.57       -2.34      5.63 o 
  -3  -7  13        0.24       -2.17      5.54 o 
  -2  -7  13       41.62       55.09      9.01 o 
  -1  -7  13        1.65        1.72      4.76 o 
   0  -7  13       14.80        8.87      3.57 o 
   1  -7  13        7.88        1.82      2.74 o 
   2  -7  13        9.68       13.51      4.00 o 
   3  -7  13       26.59       32.35      5.16 o 
   4  -7  13        1.86        0.64      3.02 o 
  -4  -6  13        1.38        2.08      5.54 o 
  -3  -6  13       35.43       46.51      3.92 o 
  -2  -6  13        4.16        4.65      3.29 o 
  -1  -6  13       73.26       84.79      6.38 o 
   0  -6  13       36.71       21.16      4.10 o 
   1  -6  13       60.18       54.14      6.24 o 
   2  -6  13       32.87       28.04      4.50 o 
   3  -6  13       39.77       34.81      4.83 o 
   4  -6  13        0.00        0.87      3.18 o 
   5  -6  13        1.44        3.90      3.49 o 
  -4  -5  13        2.10       -2.56      2.51 o 
  -3  -5  13        2.52       -0.86      2.19 o 
  -2  -5  13       87.06       79.84      4.76 o 
  -1  -5  13       11.05       10.16      3.47 o 
   0  -5  13      249.50      254.41     10.14 o 
   1  -5  13       41.81       41.48      6.89 o 
   2  -5  13        3.56        6.26      2.96 o 
   3  -5  13        9.83       10.90      3.43 o 
   4  -5  13        7.90        7.97      3.14 o 
   5  -5  13        4.04        5.32      3.22 o 
   6  -5  13       17.11       15.19      4.10 o 
  -6  -4  13        0.14       -2.08      3.03 o 
  -5  -4  13        0.05        3.64      4.68 o 
  -4  -4  13       17.14       19.23      5.54 o 
  -3  -4  13      232.50      210.69      7.06 o 
  -2  -4  13      278.52      272.99      7.77 o 
  -1  -4  13       65.87       75.81      4.55 o 
   0  -4  13      180.88      193.03      8.08 o 
   1  -4  13       37.19       37.70      4.50 o 
   2  -4  13       18.44       19.66      3.80 o 
   3  -4  13        3.21        0.74      2.55 o 
   4  -4  13        0.12       -1.56      4.03 o 
   5  -4  13        0.66        3.10      2.79 o 
   6  -4  13        6.84        9.22      3.83 o 
   7  -4  13       18.10       13.14      4.50 o 
  -7  -3  13        5.28        5.54      3.81 o 
  -6  -3  13        4.14        1.83      3.68 o 
  -5  -3  13        6.72        7.74      3.51 o 
  -4  -3  13       19.51       16.37      5.72 o 
  -3  -3  13       88.28       87.76      5.93 o 
  -2  -3  13        7.07        8.63      2.63 o 
  -1  -3  13      137.99      140.59      5.67 o 
   0  -3  13        5.63        4.60      2.14 o 
   1  -3  13        3.19        2.65      2.33 o 
   2  -3  13        5.99        7.28      3.29 o 
   3  -3  13       37.93       29.71      4.06 o 
   4  -3  13        1.33       -0.09      2.54 o 
   5  -3  13        0.10       -3.83      2.56 o 
   6  -3  13       23.97       20.14      4.23 o 
   7  -3  13       15.09       20.36      5.11 o 
  -7  -2  13        2.50        8.51      3.27 o 
  -6  -2  13        4.32        4.21      3.81 o 
  -5  -2  13        0.28        0.45      2.24 o 
  -4  -2  13        9.85        9.96      2.88 o 
  -3  -2  13        0.01       -5.85      3.90 o 
  -2  -2  13      568.74      570.04     13.10 o 
  -1  -2  13      210.46      221.99      6.72 o 
   0  -2  13       38.33       37.29      3.41 o 
   1  -2  13       53.24       50.99      4.62 o 
   2  -2  13       62.16       49.29      4.66 o 
   3  -2  13        3.95        3.77      2.54 o 
   4  -2  13        0.52        0.09      2.60 o 
   5  -2  13        0.03        0.72      2.38 o 
   6  -2  13        0.12       -0.56      2.69 o 
   7  -2  13        0.93        2.67      3.23 o 
   8  -2  13       53.75       47.03      5.86 o 
  -8  -1  13       14.84       17.36      4.13 o 
  -7  -1  13        0.54        3.53      3.04 o 
  -6  -1  13        5.48        1.89      3.77 o 
  -5  -1  13       18.59       13.68      3.20 o 
  -4  -1  13      256.09      256.92      9.53 o 
  -3  -1  13       15.80        7.24      5.46 o 
  -2  -1  13      221.35      222.68      8.17 o 
  -1  -1  13        0.15       -0.05      2.37 o 
   0  -1  13        0.45        1.61      2.15 o 
   1  -1  13       23.29       25.66      2.95 o 
   2  -1  13      254.66      238.29      8.45 o 
   3  -1  13        0.18        1.19      2.17 o 
   4  -1  13        5.12        7.97      4.16 o 
   5  -1  13        0.60       -1.24      2.22 o 
   6  -1  13       19.07       29.58      4.29 o 
   7  -1  13        8.73        6.97      3.37 o 
   8  -1  13       27.06       21.55      4.71 o 
  -8   0  13       10.49       28.99      4.84 o 
  -7   0  13        2.68       -3.23      3.08 o 
  -6   0  13        7.31        7.51      3.01 o 
  -5   0  13       55.92       56.70      4.82 o 
  -4   0  13       80.69       82.72      8.97 o 
  -3   0  13       83.66       96.32      6.84 o 
  -2   0  13      446.22      452.91      8.51 o 
  -1   0  13        0.01       -0.32      5.07 o 
   0   0  13       10.57       11.54      2.35 o 
   1   0  13       13.55       19.08      2.69 o 
   2   0  13        0.07        3.66      2.47 o 
   3   0  13       49.51       40.59      4.28 o 
   4   0  13       16.75       11.74      3.02 o 
   5   0  13       18.28       16.96      3.61 o 
   6   0  13       15.53       11.99      4.85 o 
   7   0  13        8.67        7.59      3.24 o 
   8   0  13       35.14       23.78      4.62 o 
  -8   1  13        0.12       -0.85      2.82 o 
  -7   1  13        0.06        1.26      2.75 o 
  -6   1  13       15.63       12.62      4.85 o 
  -5   1  13        2.15       -0.19      2.27 o 
  -4   1  13       88.02       82.90      5.22 o 
  -3   1  13      577.36      592.16     12.24 o 
  -2   1  13       40.61       48.20      6.67 o 
  -1   1  13      146.07      149.89      6.51 o 
   0   1  13       23.71       24.72      3.72 o 
   1   1  13      249.52      266.34      7.03 o 
   2   1  13       14.75       17.03      2.95 o 
   3   1  13       17.75       20.85      3.36 o 
   4   1  13        9.17       10.17      2.88 o 
   5   1  13        1.99        1.32      3.68 o 
   6   1  13       11.79       15.03      3.43 o 
   7   1  13       38.67       42.41      4.87 o 
   8   1  13        0.94        0.12      2.56 o 
  -8   2  13        0.29        1.42      3.13 o 
  -7   2  13        1.03        4.01      3.00 o 
  -6   2  13        9.68        7.78      3.09 o 
  -5   2  13        0.47       -3.94      5.67 o 
  -4   2  13       32.44       30.00      3.85 o 
  -3   2  13      451.60      458.16     10.82 o 
  -2   2  13        0.27        0.52      4.29 o 
  -1   2  13       22.11       20.79      2.32 o 
   0   2  13       76.52       77.78      4.91 o 
   1   2  13        1.53        3.38      1.89 o 
   2   2  13       14.36       13.31      2.30 o 
   3   2  13       89.04       90.37      5.23 o 
   4   2  13       40.80       43.81      4.32 o 
   5   2  13       20.43       32.61      4.01 o 
   6   2  13        2.78       -0.17      4.29 o 
   7   2  13        0.05        1.20      2.61 o 
   8   2  13       18.09       12.88      8.19 o 
  -8   3  13        4.73        7.20      3.45 o 
  -7   3  13        7.39        5.79      3.16 o 
  -6   3  13       31.81       35.59      6.80 o 
  -5   3  13       73.49       67.48      5.23 o 
  -4   3  13       84.13       72.48      5.23 o 
  -3   3  13      113.26      122.54      6.54 o 
  -2   3  13      314.67      321.08     10.39 o 
  -1   3  13       11.41       12.46      2.11 o 
   0   3  13        0.02       -0.04      1.48 o 
   1   3  13        6.01        8.59      4.81 o 
   2   3  13       18.53       27.26      3.78 o 
   3   3  13       26.44       37.97      3.91 o 
   4   3  13      107.87      105.93      5.90 o 
   5   3  13        3.06        2.69      2.45 o 
   6   3  13        3.17        0.17      2.39 o 
   7   3  13        0.44       -0.80      2.56 o 
   8   3  13       54.75       58.90      8.14 o 
  -8   4  13        1.14        3.22      5.76 o 
  -7   4  13        1.72       15.94      7.36 o 
  -6   4  13       23.55       20.75      4.03 o 
  -5   4  13       50.84       55.90      9.83 o 
  -4   4  13      225.36      228.46      8.42 o 
  -3   4  13        0.15       -3.11      2.08 o 
  -2   4  13      130.55      113.54      8.45 o 
  -1   4  13       16.66       20.40      3.04 o 
   0   4  13       25.74       29.33      3.40 o 
   1   4  13      159.35      147.46      4.48 o 
   2   4  13      222.30      224.58      6.19 o 
   3   4  13       24.41       20.33      2.53 o 
   4   4  13       10.56        6.02      2.60 o 
   5   4  13       11.08        9.27      2.82 o 
   6   4  13        0.36        0.50      2.95 o 
   7   4  13        2.24        5.80      4.24 o 
   8   4  13       58.04       52.32      7.71 o 
  -7   5  13        0.17       -3.17      2.76 o 
  -6   5  13       13.51       19.94      4.10 o 
  -5   5  13        1.59       -0.08      2.60 o 
  -4   5  13       27.18       24.97      3.80 o 
  -3   5  13        3.50        2.85      2.42 o 
  -2   5  13      124.33      140.06      6.36 o 
  -1   5  13       61.61       49.33      4.08 o 
   0   5  13        0.53        0.42      1.92 o 
   1   5  13       17.96       17.87      2.24 o 
   2   5  13       94.23      101.44      3.52 o 
   3   5  13        0.00       -1.36      1.55 o 
   4   5  13       56.33       61.75      6.19 o 
   5   5  13        0.67        4.33      3.81 o 
   6   5  13       11.96        6.50      4.24 o 
   7   5  13       32.68       36.38      6.84 o 
   8   5  13       43.83       44.44      7.36 o 
  -7   6  13        0.25        0.67      3.08 o 
  -6   6  13       35.81       41.44      4.94 o 
  -5   6  13        1.79        2.01      2.52 o 
  -4   6  13      210.32      197.79      8.10 o 
  -3   6  13        7.81        3.27      2.71 o 
  -2   6  13       16.32       13.01      3.21 o 
  -1   6  13       95.74       95.84     10.27 o 
   0   6  13       97.97      109.05      4.19 o 
   1   6  13      162.95      170.47      7.50 o 
   2   6  13       83.73       82.10      3.94 o 
   3   6  13        0.43        1.11      1.44 o 
   4   6  13       37.11       39.85      5.89 o 
   5   6  13       11.64        2.17      4.07 o 
   6   6  13        6.45        5.28      4.16 o 
   7   6  13        0.01       -4.59      3.81 o 
   8   6  13       16.33       16.81      5.20 o 
  -7   7  13       23.47       30.78      4.85 o 
  -6   7  13       11.31       15.25      7.58 o 
  -5   7  13        0.29        1.69      2.78 o 
  -4   7  13       45.32       52.02      5.04 o 
  -3   7  13       74.64       64.75      5.14 o 
  -2   7  13       88.60       87.45      9.62 o 
  -1   7  13      270.47      271.45     10.57 o 
   0   7  13       37.11       37.11      3.74 o 
   1   7  13        6.03        3.35      1.73 o 
   2   7  13       27.51       25.92      2.64 o 
   3   7  13      150.57      127.56      6.50 o 
   4   7  13        1.09       -0.26      3.46 o 
   5   7  13       33.98       28.15      5.80 o 
   6   7  13        0.21        2.86      4.07 o 
   7   7  13        0.21        4.42      4.68 o 
   8   7  13        7.95       10.74      5.11 o 
  -6   8  13       12.23        4.14      6.89 o 
  -5   8  13        7.11       -0.39      4.33 o 
  -4   8  13       14.81       21.73      5.37 o 
  -3   8  13        2.90        3.47      2.50 o 
  -2   8  13        2.45        4.40      2.86 o 
  -1   8  13       60.27       49.86      4.59 o 
   0   8  13       13.71       13.75      3.07 o 
   1   8  13       18.70       20.15      2.50 o 
   2   8  13        2.89        0.50      1.91 o 
   3   8  13        3.93        2.71      2.10 o 
   4   8  13       78.88       75.11     16.55 o 
   5   8  13        1.33        1.13      4.24 o 
   6   8  13        2.55       -1.30      3.98 o 
   7   8  13        2.54       -0.95      3.90 o 
  -6   9  13        0.31        3.92      3.20 o 
  -5   9  13        6.94        6.82      5.41 o 
  -4   9  13        2.88        1.53      4.81 o 
  -3   9  13        4.58        4.11      5.28 o 
  -2   9  13       84.01       89.75      5.91 o 
  -1   9  13      232.73      246.01     11.43 o 
   0   9  13      107.65      106.38      7.54 o 
   1   9  13       43.57       47.47      5.54 o 
   2   9  13       22.00       21.58      3.19 o 
   3   9  13        5.79        9.05      2.66 o 
   4   9  13       13.56       17.33      3.29 o 
   5   9  13        0.25        4.37      2.52 o 
   6   9  13        0.05       -1.91      3.90 o 
   7   9  13        0.28       -0.78      4.50 o 
  -5  10  13       16.28       20.17      4.42 o 
  -4  10  13        3.19        5.91      9.36 o 
  -3  10  13        3.69        1.01      5.46 o 
  -2  10  13       85.76       86.85     10.74 o 
  -1  10  13       74.94      104.30      8.23 o 
   0  10  13      126.89      136.78      8.92 o 
   1  10  13        0.00       -0.78      2.95 o 
   2  10  13        2.34        1.49      2.27 o 
   3  10  13        3.88        3.04      2.44 o 
   4  10  13        0.17        1.83      2.37 o 
   5  10  13       10.26       12.43      3.25 o 
   6  10  13       25.59       30.67      7.02 o 
  -4  11  13        6.11        2.31      3.05 o 
  -3  11  13       38.59       52.27      5.45 o 
  -2  11  13       45.89       50.50      6.50 o 
  -1  11  13       30.32       28.67      5.54 o 
   0  11  13       24.42       24.08      5.02 o 
   1  11  13       17.80       12.30      4.33 o 
   2  11  13       31.34       29.83      4.00 o 
   3  11  13       35.20       36.71      4.39 o 
   4  11  13       12.51       14.03      3.90 o 
   5  11  13       30.77       25.49      4.16 o 
  -2  12  13        0.27        2.08      3.46 o 
  -1  12  13        1.99        1.82      3.46 o 
   0  12  13       11.27        9.62      4.42 o 
   1  12  13        0.05       -0.87      3.29 o 
   2  12  13        0.06       -0.95      3.21 o 
   3  12  13        0.91        2.30      2.47 o 
   4  12  13        0.04        3.11      2.80 o 
  -3  -7  14        1.83       -7.10      5.11 o 
  -2  -7  14       14.98       19.14      6.93 o 
  -1  -7  14        0.38        0.13      3.07 o 
   0  -7  14        3.42        1.08      3.46 o 
   1  -7  14       25.74       15.86      4.12 o 
   2  -7  14        5.95        1.26      3.28 o 
   3  -7  14        1.35        2.84      3.94 o 
  -3  -6  14        9.44        9.00      2.81 o 
  -2  -6  14       38.59       27.65      4.62 o 
  -1  -6  14       81.07       78.06      6.46 o 
   0  -6  14       18.84       21.28      4.39 o 
   1  -6  14       12.15        5.76      3.37 o 
   2  -6  14        0.40        1.30      2.87 o 
   3  -6  14       29.17       25.89      4.86 o 
   4  -6  14        7.69        2.60      3.06 o 
  -4  -5  14       17.33       20.20      4.01 o 
  -3  -5  14       11.82       14.95      3.12 o 
  -2  -5  14        5.94        6.00      2.54 o 
  -1  -5  14       33.25       37.74      4.72 o 
   0  -5  14        2.27        5.25      3.98 o 
   1  -5  14       21.55       38.41      4.91 o 
   2  -5  14        3.58        4.48      3.15 o 
   3  -5  14       40.42       45.32      5.36 o 
   4  -5  14       19.95       18.52      4.34 o 
   5  -5  14        9.66        9.94      3.71 o 
  -5  -4  14        3.50        7.19      5.02 o 
  -4  -4  14       14.54       21.92      6.24 o 
  -3  -4  14        5.65       -0.22      2.23 o 
  -2  -4  14        0.39       -2.95      1.97 o 
  -1  -4  14      133.02      124.49      5.60 o 
   0  -4  14       50.65       50.19      5.02 o 
   1  -4  14       30.90       22.72      4.20 o 
   2  -4  14        0.16        0.96      2.45 o 
   3  -4  14        1.27        2.48      2.79 o 
   4  -4  14        1.09       -3.06      6.11 o 
   5  -4  14        3.69       -1.82      2.64 o 
   6  -4  14        9.85       -0.55      3.30 o 
  -6  -3  14        8.78       10.08      3.32 o 
  -5  -3  14       24.09       39.76      7.54 o 
  -4  -3  14       47.13       46.26      7.62 o 
  -3  -3  14        2.25        4.85      4.68 o 
  -2  -3  14       45.73       43.89      5.95 o 
  -1  -3  14        3.09        1.32      2.13 o 
   0  -3  14        6.47        6.81      2.43 o 
   1  -3  14        0.61       -0.22      3.42 o 
   2  -3  14        5.60        3.50      2.66 o 
   3  -3  14       14.91       12.21      3.51 o 
   4  -3  14        2.96        0.97      4.03 o 
   5  -3  14        0.36        1.58      2.71 o 
   6  -3  14        2.81        7.06      3.67 o 
  -7  -2  14       14.87       12.32      3.81 o 
  -6  -2  14       10.65       10.12      3.51 o 
  -5  -2  14        7.93        8.68      3.04 o 
  -4  -2  14        5.39        6.58      5.20 o 
  -3  -2  14      176.03      173.16     12.21 o 
  -2  -2  14      124.97      128.35      7.04 o 
  -1  -2  14      271.24      288.61      8.02 o 
   0  -2  14       54.02       51.43      3.89 o 
   1  -2  14        2.45        3.38      3.42 o 
   2  -2  14        9.46        8.54      3.03 o 
   3  -2  14        0.35       -0.44      2.34 o 
   4  -2  14        1.13        2.66      2.80 o 
   5  -2  14        0.03       -0.56      2.54 o 
   6  -2  14        6.29        9.49      3.59 o 
   7  -2  14        0.05       -1.06      4.98 o 
  -7  -1  14        0.01        2.89      3.00 o 
  -6  -1  14        4.03       11.13      5.72 o 
  -5  -1  14       14.87       16.77      6.32 o 
  -4  -1  14        6.85        5.75      2.64 o 
  -3  -1  14        7.32        7.02      5.28 o 
  -2  -1  14      102.16      100.70      6.14 o 
  -1  -1  14        2.42        3.19      2.89 o 
   0  -1  14        2.71        4.46      2.34 o 
   1  -1  14       59.65       66.83      4.23 o 
   2  -1  14       42.62       41.96      9.31 o 
   3  -1  14       10.33        5.73      2.87 o 
   4  -1  14        0.47        0.78      2.42 o 
   5  -1  14        4.64        2.24      3.59 o 
   6  -1  14        5.09        3.15      3.06 o 
   7  -1  14        0.67        2.14      3.18 o 
  -7   0  14        0.67       -2.28      2.77 o 
  -6   0  14       12.12        5.83      3.05 o 
  -5   0  14        3.27        3.24      2.78 o 
  -4   0  14      300.96      276.65      8.78 o 
  -3   0  14        2.67        2.69      5.11 o 
  -2   0  14      224.56      224.53     13.43 o 
  -1   0  14      151.28      148.75      6.93 o 
   0   0  14       16.59       20.83      2.93 o 
   1   0  14      103.38      106.41      5.03 o 
   2   0  14       22.55       21.97      3.64 o 
   3   0  14        0.65       -2.63      2.13 o 
   4   0  14        2.78       -1.27      5.41 o 
   5   0  14       12.52        9.74      5.59 o 
   6   0  14        0.21        2.03      2.82 o 
   7   0  14        8.60        6.02      4.81 o 
   8   0  14       31.27       36.43      5.27 o 
  -7   1  14        0.00        2.74      3.12 o 
  -6   1  14        0.58       -1.02      4.59 o 
  -5   1  14        0.50        3.59      2.67 o 
  -4   1  14       13.14       14.49      3.33 o 
  -3   1  14       28.35       22.98      3.46 o 
  -2   1  14      237.85      234.58     13.51 o 
  -1   1  14       67.39       74.61     14.12 o 
   0   1  14        5.81        3.88      5.59 o 
   1   1  14        6.22        6.34      2.19 o 
   2   1  14       30.02       31.09      3.13 o 
   3   1  14       31.89       27.94      6.02 o 
   4   1  14       31.13       38.32      6.28 o 
   5   1  14        5.35        0.39      2.41 o 
   6   1  14       11.88       11.15      3.49 o 
   7   1  14        8.83        6.25      4.55 o 
   8   1  14        2.07        4.02      3.23 o 
  -7   2  14        8.22       12.66      4.11 o 
  -6   2  14        3.01        3.93      2.70 o 
  -5   2  14       12.60       13.62      3.32 o 
  -4   2  14       16.32       15.20      3.37 o 
  -3   2  14        9.68       10.07      2.84 o 
  -2   2  14        4.55        9.33      2.70 o 
  -1   2  14        0.05        3.45      2.66 o 
   0   2  14        3.72        5.87      2.58 o 
   1   2  14       45.44       47.54      3.52 o 
   2   2  14       62.32       54.87      3.68 o 
   3   2  14       29.33       21.05      5.72 o 
   4   2  14       20.18       16.31      3.36 o 
   5   2  14        1.08        4.38      2.79 o 
   6   2  14        2.41        4.65      2.94 o 
   7   2  14       10.94       11.53      3.58 o 
   8   2  14       23.34       19.84      4.41 o 
  -7   3  14       23.41       25.65      5.33 o 
  -6   3  14       27.68       27.85      4.40 o 
  -5   3  14        5.09        4.44      2.74 o 
  -4   3  14      122.83      115.41      6.13 o 
  -3   3  14       22.32       23.19      3.55 o 
  -2   3  14        7.90        7.95      2.71 o 
  -1   3  14      208.64      206.49      7.13 o 
   0   3  14       14.31       27.95      8.01 o 
   1   3  14       23.54       25.41     10.35 o 
   2   3  14        4.47        3.01      2.01 o 
   3   3  14        7.11        1.97      4.89 o 
   4   3  14        8.69       10.90      4.37 o 
   5   3  14        9.27        5.56      3.51 o 
   6   3  14        8.63        8.88      3.06 o 
   7   3  14        0.00        1.60      2.63 o 
   8   3  14       25.77       19.49      6.24 o 
  -7   4  14        0.22        1.08      3.00 o 
  -6   4  14        0.05       -2.75      2.52 o 
  -5   4  14        0.34        3.99      2.85 o 
  -4   4  14        0.26       -0.71      2.24 o 
  -3   4  14       81.81       81.99      5.36 o 
  -2   4  14      104.36      106.04      5.67 o 
  -1   4  14      118.55      126.53      7.88 o 
   0   4  14       61.73       55.64      3.25 o 
   1   4  14        0.09       -2.29      1.95 o 
   2   4  14      113.82      102.82      4.52 o 
   3   4  14        6.51        2.96      1.97 o 
   4   4  14       12.62       16.13      4.24 o 
   5   4  14        2.10        3.14      2.37 o 
   6   4  14        0.01       -0.99      2.35 o 
   7   4  14        8.84        3.64      4.85 o 
   8   4  14       22.16       23.65      6.24 o 
  -7   5  14        2.16        3.95      3.38 o 
  -6   5  14       14.74       19.43      4.03 o 
  -5   5  14        3.22       10.04      3.23 o 
  -4   5  14       34.75       34.02      4.28 o 
  -3   5  14       82.73       89.12      5.69 o 
  -2   5  14      190.56      189.70      7.30 o 
  -1   5  14       37.69       40.20      3.89 o 
   0   5  14       14.87       13.82      2.17 o 
   1   5  14        1.02       -1.26      2.97 o 
   2   5  14       28.06       19.95      2.64 o 
   3   5  14       31.29       28.47      3.36 o 
   4   5  14        4.03        3.10      2.48 o 
   5   5  14        5.34        5.72      4.16 o 
   6   5  14       20.73       21.83      5.72 o 
   7   5  14        7.60       14.99      5.63 o 
   8   5  14        6.54        4.50      4.24 o 
  -7   6  14        8.28       11.81      8.06 o 
  -6   6  14        1.98        4.70      3.32 o 
  -5   6  14        4.27        8.09      3.29 o 
  -4   6  14       44.79       39.15      4.58 o 
  -3   6  14        1.06       -1.84      2.25 o 
  -2   6  14       30.81       34.88     13.47 o 
  -1   6  14       63.57       61.21      4.63 o 
   0   6  14       92.24       97.41      5.20 o 
   1   6  14        6.66        8.43      2.70 o 
   2   6  14       40.78       42.96      3.35 o 
   3   6  14       30.42       26.27      2.85 o 
   4   6  14       90.00       90.00      8.06 o 
   5   6  14       31.91       37.08      6.15 o 
   6   6  14       30.08       26.25      6.15 o 
   7   6  14        7.55       10.91      5.11 o 
  -6   7  14        3.30        0.12      3.12 o 
  -5   7  14        0.01       -3.34      2.23 o 
  -4   7  14        4.87        3.25      2.64 o 
  -3   7  14        3.37        3.09      2.74 o 
  -2   7  14      170.15      171.17      7.88 o 
  -1   7  14       22.71       23.23      3.61 o 
   0   7  14       45.82       51.65      6.93 o 
   1   7  14        1.43       -0.06      1.56 o 
   2   7  14       10.67        8.67      2.07 o 
   3   7  14       34.72       38.20      5.80 o 
   4   7  14       79.25       90.61      8.49 o 
   5   7  14        1.25       -1.30      3.55 o 
   6   7  14       53.11       54.23      7.62 o 
   7   7  14       13.26       11.26      5.28 o 
  -6   8  14       19.21       27.11      4.87 o 
  -5   8  14        4.53       -1.06      4.37 o 
  -4   8  14        3.66       -0.71      3.21 o 
  -3   8  14        0.55        0.35      2.34 o 
  -2   8  14        8.25       11.40      3.14 o 
  -1   8  14      247.56      240.91      8.57 o 
   0   8  14        8.55        9.60      3.29 o 
   1   8  14        0.07       -2.47      3.59 o 
   2   8  14       46.38       59.34      4.32 o 
   3   8  14       20.54       15.14      2.85 o 
   4   8  14       15.86       17.50      5.11 o 
   5   8  14       27.13       23.82      6.15 o 
   6   8  14       18.97       10.83      5.28 o 
   7   8  14        0.11        7.28      5.20 o 
  -5   9  14        3.57        1.55      3.00 o 
  -4   9  14        0.07        1.17      2.56 o 
  -3   9  14        5.28       -1.06      2.50 o 
  -2   9  14       34.38       46.77      4.79 o 
  -1   9  14        0.19       -0.06      4.42 o 
   0   9  14       39.82       37.68      5.46 o 
   1   9  14       20.48       20.70      4.33 o 
   2   9  14       26.58       34.57      3.80 o 
   3   9  14       46.93       39.30      7.41 o 
   4   9  14        4.46        0.09      2.36 o 
   5   9  14       38.61       35.52      6.76 o 
   6   9  14        2.34        3.12      4.42 o 
  -4  10  14        0.13       -1.56      2.76 o 
  -3  10  14        0.31        1.87      2.77 o 
  -2  10  14        2.69        2.77      2.73 o 
  -1  10  14       32.45       32.57      5.54 o 
   0  10  14       14.90       18.54      4.50 o 
   1  10  14        4.45        5.02      3.21 o 
   2  10  14       23.65       28.14      3.76 o 
   3  10  14        1.06        0.62      2.37 o 
   4  10  14        8.99       14.07      3.46 o 
   5  10  14        8.14        6.58      5.02 o 
  -3  11  14        4.69        4.50      3.98 o 
  -2  11  14        9.84        6.84      4.07 o 
  -1  11  14       34.68       36.56      5.98 o 
   0  11  14        0.08        0.26      3.12 o 
   1  11  14        0.13       -1.13      2.77 o 
   2  11  14       94.53       97.54      8.49 o 
   3  11  14       29.48       39.47      4.39 o 
   4  11  14        9.61        9.44      7.80 o 
  -1  12  14        1.96        4.59      3.72 o 
   0  12  14        2.54        4.59      3.64 o 
   1  12  14        4.73        5.54      3.72 o 
   2  12  14        9.87        5.89      3.81 o 
  -3  -6  15        0.33        1.84      2.57 o 
  -2  -6  15        9.56       10.04      4.02 o 
  -1  -6  15        8.95        0.02      3.94 o 
   0  -6  15        0.08       -1.29      3.23 o 
   1  -6  15        5.92        7.20      3.54 o 
   2  -6  15        3.04       -2.11      2.93 o 
   3  -6  15       14.63       15.83      4.45 o 
  -4  -5  15        2.57        1.54      3.10 o 
  -3  -5  15        0.82        3.27      2.65 o 
  -2  -5  15       40.64       49.30      4.38 o 
  -1  -5  15        1.29       -3.21      3.94 o 
   0  -5  15        2.56        4.61      3.35 o 
   1  -5  15        0.42        2.38      4.16 o 
   2  -5  15        5.26        8.65      3.65 o 
   3  -5  15        9.10       12.26      4.23 o 
   4  -5  15       14.88        9.75      3.75 o 
  -5  -4  15        0.23       -0.09      4.85 o 
  -4  -4  15       19.70       17.07      5.89 o 
  -3  -4  15        6.92        6.28      3.22 o 
  -2  -4  15        4.56        7.03      2.58 o 
  -1  -4  15        3.82        5.72      2.42 o 
   0  -4  15        0.02       -1.51      2.73 o 
   1  -4  15       10.32        6.29      3.31 o 
   2  -4  15        6.14        7.88      3.49 o 
   3  -4  15       69.99       80.18      6.64 o 
   4  -4  15       27.01       37.76      5.23 o 
   5  -4  15        0.63       -1.97      4.94 o 
  -5  -3  15       23.28       24.34      6.93 o 
  -4  -3  15        0.32        3.46      4.94 o 
  -3  -3  15        2.85        2.17      3.90 o 
  -2  -3  15        0.00       -2.10      2.12 o 
  -1  -3  15       72.03       64.12      4.67 o 
   0  -3  15        0.10       -0.33      2.13 o 
   1  -3  15        1.51        0.63      4.85 o 
   2  -3  15       14.40        9.00      3.39 o 
   3  -3  15        3.66        4.24      2.89 o 
   4  -3  15        7.58        7.69      3.37 o 
   5  -3  15        0.49        0.23      2.97 o 
   6  -3  15        3.07        0.59      4.20 o 
  -6  -2  15        9.45       22.44      7.28 o 
  -5  -2  15        0.66        0.00      4.33 o 
  -4  -2  15       10.38       17.24      5.98 o 
  -3  -2  15       64.19       47.99      8.06 o 
  -2  -2  15      128.18      141.88      7.42 o 
  -1  -2  15       25.70       22.73      6.44 o 
   0  -2  15       13.49       14.75      2.83 o 
   1  -2  15       10.53       11.72      3.37 o 
   2  -2  15       30.31       38.13      4.69 o 
   3  -2  15        3.82        0.20      2.57 o 
   4  -2  15        1.15       -1.65      2.63 o 
   5  -2  15        0.10        1.07      2.88 o 
   6  -2  15        3.80       -0.30      2.93 o 
  -6  -1  15        4.11        8.22      3.25 o 
  -5  -1  15        1.02        9.10      5.54 o 
  -4  -1  15       11.50       17.07      6.50 o 
  -3  -1  15        5.86       10.74      5.46 o 
  -2  -1  15        0.35        4.24      5.02 o 
  -1  -1  15      204.89      216.45      7.34 o 
   0  -1  15       68.53       77.51      4.78 o 
   1  -1  15        5.64        5.60      2.28 o 
   2  -1  15        3.06        5.04      2.85 o 
   3  -1  15        1.41       -3.03      2.02 o 
   4  -1  15        1.51        2.49      2.92 o 
   5  -1  15       29.09       26.36      4.55 o 
   6  -1  15        0.96        0.85      2.95 o 
   7  -1  15        2.79        4.74      3.30 o 
  -6   0  15        3.42        6.61      3.26 o 
  -5   0  15       13.26       24.41      3.86 o 
  -4   0  15       42.82       50.33      8.49 o 
  -3   0  15      214.61      220.98     13.86 o 
  -2   0  15      423.81      412.25     18.10 o 
  -1   0  15      302.10      318.97     10.17 o 
   0   0  15      147.87      150.21      8.90 o 
   1   0  15      117.77      125.74      5.48 o 
   2   0  15        3.40        2.20      2.59 o 
   3   0  15        0.75       -1.51      2.32 o 
   4   0  15       14.13        6.58      3.06 o 
   5   0  15        0.06       -2.25      2.23 o 
   6   0  15        0.68       -3.70      2.47 o 
   7   0  15        0.28        1.50      3.18 o 
  -7   1  15        5.95        3.71      3.46 o 
  -6   1  15       19.10       19.80      4.50 o 
  -5   1  15        4.98       10.01      3.15 o 
  -4   1  15       56.64       59.46      4.89 o 
  -3   1  15      116.96      126.99     11.35 o 
  -2   1  15        3.20        7.88      5.46 o 
  -1   1  15       50.74       58.68      5.03 o 
   0   1  15       99.36      103.72      6.08 o 
   1   1  15       12.81       16.42      2.80 o 
   2   1  15       54.43       56.32      4.17 o 
   3   1  15       65.57       55.66      5.03 o 
   4   1  15        0.87       -0.85      4.33 o 
   5   1  15        5.62        2.89      2.92 o 
   6   1  15       17.39        7.05      5.11 o 
   7   1  15        0.03        5.35      3.24 o 
  -7   2  15       10.74       16.62      5.41 o 
  -6   2  15       21.61       30.19      4.42 o 
  -5   2  15        0.42        0.69      2.49 o 
  -4   2  15       34.69       34.72      4.16 o 
  -3   2  15       12.33        9.19      2.99 o 
  -2   2  15      119.13      114.34     10.65 o 
  -1   2  15      210.60      185.46     12.56 o 
   0   2  15       60.21       69.25      6.71 o 
   1   2  15       33.68       35.45      3.37 o 
   2   2  15       75.43       64.75      4.13 o 
   3   2  15        1.08        1.41      2.44 o 
   4   2  15        2.52        1.06      2.69 o 
   5   2  15       14.18       14.64      3.66 o 
   6   2  15        5.92        7.15      3.24 o 
   7   2  15        5.71        7.80      3.28 o 
  -7   3  15        4.52        1.91      3.48 o 
  -6   3  15        5.74        0.38      3.02 o 
  -5   3  15        0.79        0.44      2.46 o 
  -4   3  15       21.61       17.27      3.59 o 
  -3   3  15      185.60      180.47     10.27 o 
  -2   3  15      192.52      175.99      6.94 o 
  -1   3  15      128.83      127.25     10.39 o 
   0   3  15        5.41        8.61      2.92 o 
   1   3  15        0.01        0.59      1.83 o 
   2   3  15        0.09       -2.36      1.58 o 
   3   3  15       10.80        6.00      2.75 o 
   4   3  15        4.22        5.31      2.50 o 
   5   3  15        2.38        1.59      2.48 o 
   6   3  15       24.32       16.18      4.16 o 
   7   3  15        0.77        1.07      2.94 o 
  -6   4  15        2.44        3.47      3.33 o 
  -5   4  15        2.05        6.08      6.67 o 
  -4   4  15        0.03        2.81      2.63 o 
  -3   4  15        7.48        4.05      3.29 o 
  -2   4  15       36.65       38.60      5.76 o 
  -1   4  15       56.88       62.43      4.62 o 
   0   4  15       15.91       16.44      3.28 o 
   1   4  15       17.62       20.27      4.42 o 
   2   4  15       23.17       27.40      3.04 o 
   3   4  15        5.30        3.09      3.70 o 
   4   4  15       13.57       13.27      3.68 o 
   5   4  15        2.12       -2.35      2.25 o 
   6   4  15        2.16       -3.09      2.38 o 
   7   4  15       18.96       27.37      7.02 o 
  -6   5  15        6.06        9.11      3.50 o 
  -5   5  15       31.90       47.37      7.36 o 
  -4   5  15        7.85        5.96      2.88 o 
  -3   5  15      140.32      147.52      7.00 o 
  -2   5  15      117.03      130.37      6.47 o 
  -1   5  15       89.05      110.83      9.70 o 
   0   5  15       59.26       65.57      8.14 o 
   1   5  15        2.60        1.21      2.29 o 
   2   5  15        4.72        4.78      2.61 o 
   3   5  15       15.29       12.53      2.45 o 
   4   5  15        5.05        5.23      2.79 o 
   5   5  15        0.24       -1.82      3.29 o 
   6   5  15        9.88        4.50      4.50 o 
   7   5  15        3.84       -0.17      4.68 o 
  -6   6  15        9.61       20.36      4.26 o 
  -5   6  15        0.05        1.97      2.88 o 
  -4   6  15       30.21       39.30      5.15 o 
  -3   6  15       42.73       42.62      7.62 o 
  -2   6  15      128.96      131.05     10.91 o 
  -1   6  15      153.83      156.07      6.83 o 
   0   6  15      107.06      106.21      6.11 o 
   1   6  15        6.16        7.19      4.16 o 
   2   6  15       51.18       49.74      4.97 o 
   3   6  15        0.01        0.00      1.83 o 
   4   6  15        5.68        0.78      3.64 o 
   5   6  15       19.70       26.68      6.15 o 
   6   6  15        4.91        3.46      4.59 o 
   7   6  15        0.28       -0.78      4.16 o 
  -5   7  15        6.26       -0.17      2.86 o 
  -4   7  15        1.46       -1.53      2.31 o 
  -3   7  15       58.24       56.51      5.14 o 
  -2   7  15       21.41       23.17      4.33 o 
  -1   7  15        1.12       -0.99      2.44 o 
   0   7  15        0.12        1.73      2.41 o 
   1   7  15        4.31        4.85      2.77 o 
   2   7  15       21.49       26.01      3.32 o 
   3   7  15       17.22       17.41      4.59 o 
   4   7  15        0.02       -0.17      3.81 o 
   5   7  15       17.33       21.31      5.72 o 
   6   7  15       14.37        8.14      4.94 o 
  -5   8  15        0.03       -2.88      2.50 o 
  -4   8  15        0.39       -1.49      2.50 o 
  -3   8  15        2.27        0.74      6.24 o 
  -2   8  15        1.76       -2.14      2.44 o 
  -1   8  15        0.06        4.72      2.76 o 
   0   8  15        0.97        3.89      6.02 o 
   1   8  15        0.60       -0.31      2.16 o 
   2   8  15       64.91       63.34      4.51 o 
   3   8  15        1.40        2.17      3.46 o 
   4   8  15        8.06       10.48      4.50 o 
   5   8  15       24.06       13.69      5.20 o 
   6   8  15       17.70       14.90      5.63 o 
  -4   9  15        6.68        9.54     10.44 o 
  -3   9  15        1.61       -1.16      2.90 o 
  -2   9  15       20.23       24.24      4.04 o 
  -1   9  15        0.91        2.49      2.68 o 
   0   9  15       47.14       66.44      6.67 o 
   1   9  15        0.05        3.90      3.29 o 
   2   9  15        0.02       -1.40      1.91 o 
   3   9  15       37.41       30.94      5.80 o 
   4   9  15        4.27        8.58      4.50 o 
   5   9  15       27.21       37.60      7.02 o 
  -3  10  15       20.43       29.53      9.75 o 
  -2  10  15       12.97        6.68      3.38 o 
  -1  10  15        0.39       -2.60      2.77 o 
   0  10  15        3.55        6.67      3.98 o 
   1  10  15       85.48       97.80      8.14 o 
   2  10  15       16.58       15.94      4.50 o 
   3  10  15        2.65        4.67      2.66 o 
   4  10  15        0.03        4.59      4.50 o 
  -2  11  15        1.50       -1.30      3.46 o 
  -1  11  15        3.67        0.69      3.64 o 
   0  11  15       37.07       29.63      5.63 o 
   1  11  15       31.26       43.83      6.24 o 
   2  11  15       14.01       18.28      5.11 o 
   3  11  15        1.80        6.01      2.77 o 
  -2  -5  16        8.06        8.29      3.69 o 
  -1  -5  16       40.04       41.99      5.54 o 
   0  -5  16       55.95       56.61      6.13 o 
   1  -5  16        1.68        0.43      3.18 o 
   2  -5  16       12.63        5.88      5.37 o 
  -3  -4  16        8.97       11.39      3.71 o 
  -2  -4  16        3.27        1.57      3.60 o 
  -1  -4  16       26.81       21.11      6.68 o 
   0  -4  16       13.57       20.14      4.40 o 
   1  -4  16       84.51       96.29      7.80 o 
   2  -4  16       39.74       39.05      7.58 o 
   3  -4  16       45.17       44.21      5.57 o 
   4  -4  16        7.08        6.24      3.61 o 
  -4  -3  16        3.70        0.87      4.94 o 
  -3  -3  16        0.23       -2.36      4.98 o 
  -2  -3  16       18.06       13.44      3.89 o 
  -1  -3  16        4.09        6.61      2.58 o 
   0  -3  16       14.29       13.54      7.41 o 
   1  -3  16       19.12       14.97      4.24 o 
   2  -3  16       21.75       25.94      4.53 o 
   3  -3  16        2.80        2.45      6.71 o 
   4  -3  16        0.35       -1.71      2.87 o 
   5  -3  16        4.52       10.16      4.10 o 
  -5  -2  16        1.32        5.63      5.80 o 
  -4  -2  16        4.58        8.92      5.37 o 
  -3  -2  16        0.31        5.63      5.02 o 
  -2  -2  16        6.29       -1.69      8.75 o 
  -1  -2  16       70.01       64.82      5.79 o 
   0  -2  16       46.77       47.58      4.28 o 
   1  -2  16        7.87       -0.44      2.75 o 
   2  -2  16        3.03        9.30      3.24 o 
   3  -2  16       20.17       25.28      4.72 o 
   4  -2  16        0.08        0.51      3.34 o 
   5  -2  16        1.50       -1.49      3.05 o 
  -5  -1  16        8.95       13.60      6.58 o 
  -4  -1  16        6.21        3.21      4.94 o 
  -3  -1  16        1.18       -3.72      4.07 o 
  -2  -1  16       12.41        2.69      5.02 o 
  -1  -1  16        1.51        0.39      2.30 o 
   0  -1  16        9.14       10.03      2.89 o 
   1  -1  16       24.02       28.64      3.61 o 
   2  -1  16        0.07       -1.21      2.45 o 
   3  -1  16       10.91       13.10      3.61 o 
   4  -1  16       29.12       18.69      4.06 o 
   5  -1  16        2.67        0.09      3.34 o 
   6  -1  16        0.24       -1.95      3.06 o 
  -6   0  16       17.26       21.04      4.20 o 
  -5   0  16        1.11        5.63      5.37 o 
  -4   0  16        0.02       -1.56      5.11 o 
  -3   0  16       20.24       19.32      6.76 o 
  -2   0  16       31.65       35.34      7.36 o 
  -1   0  16       38.99       44.32      4.83 o 
   0   0  16      337.29      352.94     15.55 o 
   1   0  16       15.80       19.41      3.19 o 
   2   0  16       10.76        7.69      5.67 o 
   3   0  16       23.24       27.33      4.39 o 
   4   0  16       13.18       14.80      3.67 o 
   5   0  16       20.65       24.96      4.68 o 
   6   0  16        7.16        3.42      3.27 o 
  -6   1  16       11.11       18.63      4.12 o 
  -5   1  16        0.47        2.35      2.77 o 
  -4   1  16        0.03        1.13      5.02 o 
  -3   1  16        5.06       10.83      6.24 o 
  -2   1  16       36.39       55.27      8.58 o 
  -1   1  16      433.23      442.22     19.06 o 
   0   1  16      199.55      224.78      7.42 o 
   1   1  16       28.00       27.62      3.46 o 
   2   1  16        0.00       -1.10      2.18 o 
   3   1  16       27.15       22.60      6.32 o 
   4   1  16        0.76        1.45      2.66 o 
   5   1  16        9.81        9.81      3.45 o 
   6   1  16       10.58        8.25      3.51 o 
  -6   2  16        0.88        6.79      6.45 o 
  -5   2  16        5.68        9.36      5.15 o 
  -4   2  16        1.30       -0.17      2.73 o 
  -3   2  16        0.01        2.34      5.11 o 
  -2   2  16       67.83       80.56      9.27 o 
  -1   2  16        2.16        8.66      5.11 o 
   0   2  16        5.49        3.64      3.29 o 
   1   2  16       23.83       20.68      3.20 o 
   2   2  16       66.94       67.69      4.46 o 
   3   2  16        0.41        4.80      2.82 o 
   4   2  16        0.26        0.91      2.68 o 
   5   2  16        5.57        4.86      4.68 o 
   6   2  16        6.06        5.34      3.33 o 
  -6   3  16        0.39        1.40      4.37 o 
  -5   3  16        2.34        1.00      3.03 o 
  -4   3  16       21.04       24.07      3.97 o 
  -3   3  16        0.00       -3.81      4.68 o 
  -2   3  16       13.45        5.37      4.94 o 
  -1   3  16       42.29       39.93      7.45 o 
   0   3  16       39.46       29.54      6.67 o 
   1   3  16       39.34       40.89      3.71 o 
   2   3  16        0.10       -2.63      1.76 o 
   3   3  16        2.38        2.26      2.48 o 
   4   3  16       23.61       23.37      4.04 o 
   5   3  16        1.05        1.74      2.50 o 
   6   3  16        9.44        4.41      3.23 o 
  -6   4  16        0.64        5.76      5.28 o 
  -5   4  16        1.64       -0.84      2.82 o 
  -4   4  16        3.44        6.06      2.88 o 
  -3   4  16        1.00        1.55      2.34 o 
  -2   4  16        9.67       16.37      6.06 o 
  -1   4  16       36.92       54.49      8.23 o 
   0   4  16       58.70       58.21      8.14 o 
   1   4  16        6.98        5.63      3.55 o 
   2   4  16       36.24       31.10      3.39 o 
   3   4  16        7.54        8.36      2.38 o 
   4   4  16        0.16        2.25      2.60 o 
   5   4  16        0.31        4.53      2.78 o 
   6   4  16       13.52        7.44      3.48 o 
  -5   5  16        0.00       -2.74      2.51 o 
  -4   5  16        0.01       -0.56      2.64 o 
  -3   5  16        4.43        6.40      3.34 o 
  -2   5  16       89.54       76.88      7.02 o 
  -1   5  16       33.93       45.82      7.88 o 
   0   5  16       44.02       46.78      7.80 o 
   1   5  16       11.93       22.52      6.15 o 
   2   5  16        3.75        4.57      2.11 o 
   3   5  16        0.22        0.81      2.16 o 
   4   5  16        4.60        5.24      2.85 o 
   5   5  16        1.93        3.21      4.24 o 
   6   5  16       32.05       27.81      6.67 o 
  -5   6  16        3.32       13.04      3.60 o 
  -4   6  16       19.87       19.47      3.87 o 
  -3   6  16        1.27       -0.37      2.58 o 
  -2   6  16        0.84        0.20      2.40 o 
  -1   6  16       43.11       35.91      4.08 o 
   0   6  16       13.88       19.23      5.98 o 
   1   6  16       48.50       67.22      8.14 o 
   2   6  16        4.58        3.87      2.19 o 
   3   6  16       31.05       38.71      3.59 o 
   4   6  16       14.80       19.32      5.37 o 
   5   6  16        5.61        3.90      4.50 o 
   6   6  16        0.03        1.47      4.42 o 
  -5   7  16       14.45       16.35      4.08 o 
  -4   7  16       10.63       15.56      3.83 o 
  -3   7  16        1.56        0.90      2.55 o 
  -2   7  16        1.26        5.70      3.55 o 
  -1   7  16        5.20       12.10      3.29 o 
   0   7  16        2.93       -0.84      2.39 o 
   1   7  16       22.01       26.16      6.15 o 
   2   7  16        3.35        0.71      2.14 o 
   3   7  16       40.99       35.43      5.72 o 
   4   7  16       18.00       15.77      5.28 o 
   5   7  16       15.29       16.63      5.80 o 
   6   7  16        2.65        5.98      5.02 o 
  -4   8  16       13.45       29.11      8.06 o 
  -3   8  16        5.04        2.90      2.66 o 
  -2   8  16       31.82       34.06      4.42 o 
  -1   8  16       19.51       16.23      3.47 o 
   0   8  16       13.40       20.72      7.49 o 
   1   8  16        9.84        9.38      2.95 o 
   2   8  16        2.54        9.70      4.07 o 
   3   8  16        1.36        1.56      3.46 o 
   4   8  16       20.78       31.70      6.24 o 
   5   8  16       17.71       12.65      5.63 o 
  -3   9  16        0.65        1.14      2.92 o 
  -2   9  16        2.72        4.51      3.16 o 
  -1   9  16        8.86       21.99      3.97 o 
   0   9  16        1.59        3.12      3.38 o 
   1   9  16       30.88       27.81      5.02 o 
   3   9  16       30.00       23.91      5.63 o 
   4   9  16        3.00        8.58      4.59 o 
  -2  10  16        2.24        3.48      3.14 o 
  -1  10  16        4.11       10.91      4.16 o 
   0  10  16       19.78       19.75      4.76 o 
   1  10  16       51.03       44.44      6.41 o 
   2  10  16       37.68       44.78      6.06 o 
   3  10  16        4.52        6.93      4.68 o 
  -1  -4  17       14.92        5.48      3.70 o 
   0  -4  17        7.96       10.56      3.98 o 
   1  -4  17       34.36       31.98      5.32 o 
   2  -4  17       38.01       28.84      4.98 o 
  -3  -3  17        0.00        4.08      3.94 o 
  -2  -3  17        0.50        2.00      3.06 o 
  -1  -3  17       26.84       28.57      4.04 o 
   0  -3  17        0.56        2.12      3.19 o 
   1  -3  17       27.97       29.27      7.67 o 
   2  -3  17        0.04        0.77      4.85 o 
   3  -3  17        0.73       -2.35      2.78 o 
  -4  -2  17        8.14        5.28      5.54 o 
  -3  -2  17       26.62       36.82      7.71 o 
  -2  -2  17        2.30       -1.89      3.00 o 
  -1  -2  17       51.51       60.77      5.65 o 
   0  -2  17       22.41       22.79      3.50 o 
   1  -2  17       47.28       51.15      7.15 o 
   2  -2  17       16.80       15.82      4.50 o 
   3  -2  17        3.82        1.91      3.06 o 
   4  -2  17        1.04        0.61      3.55 o 
  -4  -1  17        0.76        1.99      5.46 o 
  -3  -1  17        1.00       -1.56      4.24 o 
  -2  -1  17        0.82       -0.61      4.16 o 
  -1  -1  17        1.12       -0.62      2.93 o 
   0  -1  17       15.38        9.09      2.86 o 
   1  -1  17       11.20       13.24      3.07 o 
   2  -1  17        0.30       -0.14      2.93 o 
   3  -1  17       11.05        8.82      3.60 o 
   4  -1  17       12.10        8.14      3.86 o 
   5  -1  17        0.48        0.46      3.85 o 
  -5   0  17        1.02        4.94      5.72 o 
  -4   0  17        7.13        3.38      5.28 o 
  -3   0  17        7.61       10.83      5.72 o 
  -2   0  17       89.23       83.77     10.14 o 
  -1   0  17       22.13       26.83      4.82 o 
   0   0  17        7.13        8.03      2.76 o 
   1   0  17       15.01       10.16      2.76 o 
   2   0  17        0.12        1.70      3.55 o 
   3   0  17        7.19        7.35      5.41 o 
   4   0  17        0.96       -2.27      2.65 o 
   5   0  17        0.65        1.64      3.23 o 
  -5   1  17        0.22        8.84      6.67 o 
  -4   1  17        0.45        2.08      5.54 o 
  -3   1  17       19.90       14.90      6.24 o 
  -2   1  17        5.68       -0.52      4.68 o 
  -1   1  17        0.09       -1.04      4.85 o 
   0   1  17       44.44       48.83      4.35 o 
   1   1  17       27.71       27.50      3.64 o 
   2   1  17        0.03        4.37      2.91 o 
   3   1  17       15.00       24.97      4.36 o 
   4   1  17        4.08        3.92      3.20 o 
   5   1  17        0.07       -3.05      3.85 o 
  -5   2  17        0.44       -0.09      6.15 o 
  -4   2  17       11.36       20.01      7.45 o 
  -3   2  17        0.03       -3.21      5.02 o 
  -2   2  17       50.30       51.20      8.58 o 
  -1   2  17       47.31       51.80      8.49 o 
   0   2  17       10.19       12.66      3.94 o 
   1   2  17       69.19       75.92      4.83 o 
   2   2  17        1.70       -2.03      2.07 o 
   3   2  17       12.47       13.18      6.80 o 
   4   2  17        5.72        4.30      3.00 o 
   5   2  17       16.08       13.86      3.86 o 
   6   2  17        1.16        0.32      3.19 o 
  -5   3  17       13.65       11.41      3.88 o 
  -4   3  17        0.20       -3.81      5.11 o 
  -3   3  17        4.63        0.00      4.85 o 
  -2   3  17        9.29        8.66      5.89 o 
  -1   3  17        0.91        1.30      4.76 o 
   0   3  17        0.68       13.34      5.46 o 
   1   3  17        0.34        0.75      2.31 o 
   2   3  17        9.26        8.33      2.63 o 
   3   3  17        0.73        1.04      2.77 o 
   4   3  17        0.00        1.61      2.71 o 
   5   3  17        0.15       -1.21      2.63 o 
   6   3  17        0.68       -4.61      3.08 o 
  -5   4  17        1.88        1.14      2.97 o 
  -4   4  17       12.16       12.93      6.24 o 
  -3   4  17       14.77       12.39      6.06 o 
  -2   4  17        3.86        5.28      4.94 o 
  -1   4  17        0.06        0.52      4.50 o 
   0   4  17        3.53       17.50      6.06 o 
   1   4  17       41.04       43.86      4.05 o 
   2   4  17        3.20        3.33      2.34 o 
   3   4  17        0.24        0.40      3.16 o 
   4   4  17       10.12       13.45      3.67 o 
   5   4  17        0.02       -1.37      2.54 o 
   6   4  17        3.34        5.46      4.76 o 
  -5   5  17        0.63        3.20      3.17 o 
  -4   5  17        3.33        1.87      2.90 o 
  -3   5  17        0.98        1.45      2.66 o 
  -2   5  17        7.06        5.02      5.37 o 
  -1   5  17       21.58       23.39      6.93 o 
   0   5  17      159.73      188.58     13.17 o 
   1   5  17        0.47        1.65      4.33 o 
   2   5  17        5.00        2.50      2.31 o 
   3   5  17        2.00        2.34      2.74 o 
   4   5  17       13.41       11.13      3.46 o 
   5   5  17        0.56       -4.24      3.81 o 
  -4   6  17        0.25        2.58      3.81 o 
  -3   6  17        8.78        7.78      5.89 o 
  -2   6  17       29.99       35.42      4.37 o 
  -1   6  17        1.54        4.68      4.94 o 
   0   6  17        8.97       24.95      6.93 o 
   1   6  17       47.45       49.29      7.62 o 
   2   6  17       17.24       19.25      3.21 o 
   3   6  17        4.40        6.45      3.09 o 
   4   6  17       16.72       13.17      5.20 o 
   5   6  17       15.26       13.95      5.63 o 
  -4   7  17        0.37        4.59      3.09 o 
  -3   7  17        0.19        1.74      2.86 o 
  -2   7  17       20.57       19.69      3.73 o 
  -1   7  17        1.38        4.33      5.11 o 
   0   7  17       91.10       89.83      9.88 o 
   1   7  17       72.43       82.81      9.10 o 
   2   7  17        0.29        3.17      3.15 o 
   3   7  17        1.01       -1.21      3.29 o 
   4   7  17        7.87        1.99      3.90 o 
   5   7  17        9.15        7.10      4.42 o 
  -3   8  17        3.24        1.47      2.95 o 
  -2   8  17       15.23        8.31      3.19 o 
  -1   8  17        0.12        0.14      3.03 o 
   0   8  17        3.43        5.80      4.85 o 
   1   8  17       62.15       67.48      8.49 o 
   3   8  17        0.56       -1.91      3.46 o 
   4   8  17       25.03       20.18      6.15 o 
  -2   9  17        4.16        7.14      3.16 o 
  -1   9  17        3.85        5.80      4.59 o 
   0   9  17        5.52        7.36      3.72 o 
   3   9  17        4.46        5.11      4.07 o 
   0  10  17        0.63        7.97      4.07 o 
   1  10  17        0.32        0.52      3.46 o 
  -2  -2  18        1.07       -3.22      6.15 o 
  -1  -2  18       26.98       20.24      6.11 o 
   0  -2  18       34.60       39.41      4.43 o 
   1  -2  18       32.02       30.05      8.92 o 
   2  -2  18        0.00        2.57      3.23 o 
  -3  -1  18        3.01        4.33      5.28 o 
  -2  -1  18        1.15        2.27      3.39 o 
  -1  -1  18        0.43       -0.89      7.02 o 
   0  -1  18       24.38       32.21      3.99 o 
   1  -1  18        2.18       -1.26      5.50 o 
   2  -1  18        1.39       -4.08      2.72 o 
   3  -1  18        0.06       -2.38      3.00 o 
  -3   0  18        1.55        6.15      5.80 o 
  -2   0  18       63.92       70.43     10.14 o 
  -1   0  18       71.62       62.05      6.54 o 
   0   0  18      115.75      103.22      6.18 o 
   1   0  18       38.41       35.92      4.18 o 
   2   0  18       39.66       31.09      6.28 o 
   3   0  18        1.69        1.36      3.29 o 
   4   0  18       14.47       12.49      4.04 o 
  -4   1  18        0.20        6.15      6.32 o 
  -3   1  18        2.62        2.86      6.06 o 
  -2   1  18        0.58        0.87      5.20 o 
   0   1  18       45.88       39.65      5.79 o 
   1   1  18        0.66        2.39      3.62 o 
   2   1  18       13.96       12.98      3.94 o 
   3   1  18        3.17        4.68      5.76 o 
   4   1  18        3.87        0.02      3.09 o 
  -4   2  18        1.75        6.67      6.50 o 
  -3   2  18        0.08       -5.63      5.28 o 
  -2   2  18       28.23       37.16      7.80 o 
  -1   2  18       26.46       36.38      7.88 o 
   0   2  18       12.40        7.95      4.08 o 
   1   2  18      105.39      106.42      5.90 o 
   2   2  18        0.01       -3.03      2.02 o 
   3   2  18       12.20       16.10      4.08 o 
   4   2  18        4.77        5.53      3.39 o 
  -4   3  18        2.98        7.28      6.32 o 
  -3   3  18        0.08        5.11      5.46 o 
  -2   3  18       17.36       20.53      6.67 o 
  -1   3  18       26.40       25.64      7.19 o 
   0   3  18       92.49      105.60     10.65 o 
   1   3  18        0.03       -0.41      2.43 o 
   2   3  18        0.45        2.14      2.50 o 
   3   3  18        1.89        0.81      2.79 o 
   4   3  18        1.33        0.97      3.42 o 
  -4   4  18        1.75        2.17      5.72 o 
  -3   4  18        0.12       -5.98      3.98 o 
  -2   4  18        4.26        2.51      4.76 o 
  -1   4  18        3.70        0.61      5.02 o 
   0   4  18        1.96       -0.17      3.98 o 
   1   4  18       58.91       60.97      6.89 o 
   2   4  18       35.06       29.93      3.71 o 
   3   4  18        8.00        4.56      3.08 o 
   4   4  18        5.94        0.85      2.99 o 
  -3   5  18        9.54        6.41      5.89 o 
  -2   5  18        2.13       -4.42      4.33 o 
  -1   5  18       55.71       77.53      9.79 o 
   0   5  18        6.40        7.54      5.11 o 
   1   5  18       23.93       14.78      4.38 o 
   2   5  18       29.85       27.35      3.54 o 
   3   5  18        4.95        3.65      2.86 o 
   4   5  18       10.96       11.58      3.58 o 
  -3   6  18       13.89       10.05      6.24 o 
  -2   6  18       28.37       24.17      7.36 o 
  -1   6  18       17.49       29.45      7.54 o 
   0   6  18       22.19       38.11      7.80 o 
   2   6  18       15.22        9.79      3.71 o 
   3   6  18        0.41        1.91      2.27 o 
   4   6  18        2.16        2.25      4.24 o 
  -2   7  18        3.26       23.22      7.36 o 
  -1   7  18       44.84       40.89      8.23 o 
   0   7  18       68.34       54.14      8.66 o 
   1   7  18        1.71        1.73      4.68 o 
   2   7  18        0.18       -1.73      4.24 o 
   3   7  18        1.73        2.43      4.16 o 
  -1   8  18        7.24       14.81      6.41 o 
   0   8  18        4.41       10.74      5.80 o 
  -1   0  19        5.84        2.81      3.94 o 
   0   0  19       34.38       34.53      5.57 o 
   1   0  19        4.88        4.11      3.04 o 
   2   0  19        1.08       -0.24      4.55 o 
  -2   1  19        3.42        0.43      5.63 o 
  -1   1  19        0.01        6.30      4.02 o 
   0   1  19        0.05       -1.78      3.70 o 
   1   1  19       43.47       40.05      4.79 o 
   2   1  19       72.13       84.06      6.85 o 
  -2   2  19        0.54        9.53      5.46 o 
  -1   2  19        3.77       15.94      5.98 o 
   0   2  19       16.10       13.98      4.64 o 
   1   2  19       41.04       32.26      5.51 o 
   2   2  19       36.82       44.32      6.24 o 
   3   2  19        6.30        4.01      3.34 o 
  -2   3  19        0.02        0.87      4.59 o 
  -1   3  19        0.83        4.07      4.85 o 
   0   3  19       33.41       37.21      5.88 o 
   1   3  19        1.61        1.06      3.76 o 
   2   3  19       32.22       35.67      4.20 o 
   3   3  19       11.13        4.65      3.48 o 
  -2   4  19        4.52        8.92      6.32 o 
  -1   4  19        0.05        6.32      5.20 o 
   0   4  19        0.17        7.71      5.37 o 
   1   4  19        4.09        1.95      3.58 o 
   2   4  19       20.71       14.71      3.20 o 
   3   4  19       20.03       20.09      4.28 o 
  -2   5  19        3.00       10.57      5.80 o 
  -1   5  19        3.77        9.44      5.89 o 
   0   5  19        5.44       14.29      6.41 o 
   1   5  19       44.31       47.32      6.00 o 
   2   5  19        1.63       -0.97      3.17 o 
   3   5  19        0.32       -0.99      2.85 o 
  -1   6  19        0.00        5.02      5.37 o 
   0   6  19        0.42       -2.17      4.68 o 
   1   6  19        4.24        7.50      4.07 o 
   2   6  19       27.25       27.89      4.77 o 
                                                 
